# Supplementary material for: Restoration cannot be scaled up globally to save reefs from loss and degradation
Source: Nat Ecol Evol. 2025 Apr 8;9(5):822–32. doi: 10.1038/s41559-025-02667-x (PMC12122368; doi:10.1038/s41559-025-02667-x)
Supplement: Supplementary file 4 — Parameters to devise all plots in Fig. 1 (in association with the R script main.R). [file 41559_2025_2667_MOESM4_ESM.csv]

Restoration Technique	n	Median	SD	Minimum	Maximum
direct transplantation	20	218305	2339609	9198	8382653
larval enhancement	6	523162	1878894	6262	4333826
coral gardening (overall)	3	351661	136601	130000	379139
substrate addition artificial reef	10	3341754	44100144	14076	142667803
substrate stabilization	8	370986	9040923	91044	26100000
coral gardening (collection and nursery)	5	28075	20472	9262	56150
coral gardening (transplantation)	2	761864	1033831	30835	1492893
