# Supplementary material for: Restoration cannot be scaled up globally to save reefs from loss and degradation
Source: Nat Ecol Evol. 2025 Apr 8;9(5):822–32. doi: 10.1038/s41559-025-02667-x (PMC12122368; doi:10.1038/s41559-025-02667-x)
Supplement: Supplementary file 5 — Source dataset to generate the partial dependency plots in Fig. 2 (in association with the script main.R); source dataset to generate the map in Extended Data Fig. 1 and source dataset to generate the histograms in Extended Data Fig. 2 (in association with the script main.R). [file 41559_2025_2667_MOESM5_ESM.csv]

restored	row	col	lat	lon	remoteness	gravity	cumulative_impacts_mean	cumulative_impacts_trend	baa_n	baa_mean	baa_trend	year_first_anomaly	number_of_anomalies_2100	coral_diversity
1	152	649	14.0	144.5	6.748939	17.254545	0.9282805070870381	0.07100504275619064	4	1.7777777777777777	0.03758043758043761	0.0	0.0	264.0
1	157	607	11.5	123.5	0.13450937	390.90408	1.196407698388529	0.13255941052418416	2	1.6944444444444444	0.014285714285714306	2026.0	4.0	571.0
1	121	429	29.5	34.5	0.105041705	375.64758	1.5639729155015878	0.12491214044011119	9	1.8611111111111112	0.061132561132561165	2030.0	37.0	302.0
1	160	610	10.0	125.0	0.08532384	518.275	0.9460425594165414	0.09014617611061444	1	1.5555555555555556	0.0010296010296010393	2063.0	8.0	570.0
1	147	599	16.5	119.5	0.102151915	823.1727	1.281105281013879	0.09381470048286827	5	1.75	0.036164736164736186	2058.0	5.0	565.0
1	147	599	16.5	119.5	0.102151915	823.1727	1.281105281013879	0.09381470048286827	5	1.75	0.036164736164736186	2058.0	5.0	565.0
1	153	649	13.5	144.5	6.6067786	50.671745	0.9141478122283554	0.07402036868405215	5	1.9166666666666667	0.036164736164736186	0.0	0.0	264.0
1	131	193	24.5	-83.5	0.5664302	285.5925	1.279535869450063	0.002573234548138098	3	1.6666666666666667	0.021106821106821126	2020.0	35.0	56.0
1	137	43	21.5	-158.5	0.08198949	834.80237	0.6834408196641149	-0.022755039489394106	1	0.9444444444444444	-0.0005148005148005053	2049.0	36.0	58.0
1	128	199	26.0	-80.5	0.049757298	4223.734	1.5808411441195693	0.045815046898232265	0	1.4166666666666667	0.018404118404118416	2060.0	14.0	57.0
1	162	192	9.0	-84.0	0.23122089	36.596638	0.7654690431616966	0.04767694916945796	5	1.6944444444444444	0.026383526383526413	2025.0	40.0	24.0
1	147	599	16.5	119.5	0.102151915	823.1727	1.281105281013879	0.09381470048286827	5	1.75	0.036164736164736186	2058.0	5.0	565.0
1	171	507	4.5	73.5	0.11315006	85.85918	0.7788984680162023	0.09514267339228275	2	1.5	0.017503217503217528	2047.0	10.0	244.0
1	177	567	1.5	103.5	0.036108926	4086.7407	2.532525739124553	0.01748180848504005	0	1.3611111111111112	-0.007335907335907314	2073.0	10.0	548.0
1	177	567	1.5	103.5	0.036108926	4086.7407	2.532525739124553	0.01748180848504005	0	1.3611111111111112	-0.007335907335907314	2073.0	10.0	548.0
1	171	507	4.5	73.5	0.11315006	85.85918	0.7788984680162023	0.09514267339228275	2	1.5	0.017503217503217528	2047.0	10.0	244.0
1	171	507	4.5	73.5	0.11315006	85.85918	0.7788984680162023	0.09514267339228275	2	1.5	0.017503217503217528	2047.0	10.0	244.0
1	147	599	16.5	119.5	0.102151915	823.1727	1.281105281013879	0.09381470048286827	5	1.75	0.036164736164736186	2058.0	5.0	565.0
1	213	651	-16.5	145.5	0.063742265	24.232237	0.9066130855470956	0.03628271896746316	2	1.7777777777777777	0.022908622908622937	2064.0	5.0	418.0
1	209	650	-14.5	145.0	0.46822664	1.0408847	0.5101101258096709	0.05329462916949308	4	2.0	0.035778635778635805	2055.0	7.0	420.0
1	173	506	3.5	73.0	0.38364574	4.502741	0.6975780389554778	0.10289607437033821	3	1.4722222222222223	-0.006563706563706548	2047.0	21.0	244.0
1	143	203	18.5	-78.5	0.09497554	485.12842	1.3069472689326511	0.04445697258688677	0	1.4444444444444444	0.0064350064350064545	2029.0	2.0	60.0
1	143	203	18.5	-78.5	0.09497554	485.12842	1.3069472689326511	0.04445697258688677	0	1.4444444444444444	0.0064350064350064545	2029.0	2.0	60.0
1	143	203	18.5	-78.5	0.09497554	485.12842	1.3069472689326511	0.04445697258688677	0	1.4444444444444444	0.0064350064350064545	2029.0	2.0	60.0
1	143	203	18.5	-78.5	0.09497554	485.12842	1.3069472689326511	0.04445697258688677	0	1.4444444444444444	0.0064350064350064545	2029.0	2.0	60.0
1	166	676	7.0	158.0	5.811898	5.3441625	0.5613767567096644	0.03225011185108585	3	1.8055555555555556	0.021235521235521262	2052.0	15.0	371.0
1	147	599	16.5	119.5	0.102151915	823.1727	1.281105281013879	0.09381470048286827	5	1.75	0.036164736164736186	2058.0	5.0	565.0
1	143	226	18.5	-67.0	0.039697316	1048.9736	2.868694533625914	0.07692271266299977	1	1.4166666666666667	0.02072072072072073	2066.0	5.0	57.0
1	143	226	18.5	-67.0	0.039697316	1048.9736	2.868694533625914	0.07692271266299977	1	1.4166666666666667	0.02072072072072073	2066.0	5.0	57.0
1	143	226	18.5	-67.0	0.039697316	1048.9736	2.868694533625914	0.07692271266299977	1	1.4166666666666667	0.02072072072072073	2066.0	5.0	57.0
1	143	226	18.5	-67.0	0.039697316	1048.9736	2.868694533625914	0.07692271266299977	1	1.4166666666666667	0.02072072072072073	2066.0	5.0	57.0
1	139	185	20.5	-87.5	0.11163626	87.57647	1.3447529253713915	0.07445689999360848	5	1.7222222222222223	0.03500643500643502	2066.0	2.0	57.0
1	135	588	22.5	114.0	0.049122285	2137.64	2.6033881571016866	0.03953870177819313	9	2.111111111111111	0.038352638352638385	2038.0	43.0	76.0
1	122	429	29.0	34.5	0.19387516	265.83218	1.7163239102812275	0.12853123451416404	10	1.9444444444444444	0.06254826254826258	2030.0	27.0	302.0
1	120	429	30.0	34.5	0.13291189	698.36365	3.117835036902265	0.14835205612365499	4	1.5555555555555556	0.047876447876447896	2030.0	28.0	302.0
1	195	439	-7.5	39.5	0.36576304	93.57506	0.8525914793013905	0.0904373548836354	3	1.7777777777777777	2.3418766925686896e-17	2052.0	11.0	277.0
1	147	599	16.5	119.5	0.102151915	823.1727	1.281105281013879	0.09381470048286827	5	1.75	0.036164736164736186	2058.0	5.0	565.0
1	171	507	4.5	73.5	0.11315006	85.85918	0.7788984680162023	0.09514267339228275	2	1.5	0.017503217503217528	2047.0	10.0	244.0
1	171	507	4.5	73.5	0.11315006	85.85918	0.7788984680162023	0.09514267339228275	2	1.5	0.017503217503217528	2047.0	10.0	244.0
1	157	607	11.5	123.5	0.13450937	390.90408	1.196407698388529	0.13255941052418416	2	1.6944444444444444	0.014285714285714306	2026.0	4.0	571.0
1	120	429	30.0	34.5	0.13291189	698.36365	3.117835036902265	0.14835205612365499	4	1.5555555555555556	0.047876447876447896	2030.0	28.0	302.0
1	196	590	-8.0	115.0	0.029916655	5519.8516	1.2700703800391322	0.07824091367233041	3	2.0	0.017503217503217525	2059.0	4.0	563.0
1	156	565	12.0	102.5	0.24276307	205.7467	1.0370707028989934	0.06417069898558445	5	1.75	0.030244530244530273	2038.0	13.0	139.0
1	155	222	12.5	-69.0	0.38616654	508.68967	1.3582668443435386	0.09883146232969484	12	2.0833333333333335	0.04054054054054057	2022.0	9.0	62.0
1	130	429	25.0	34.5	0.4877867	74.202896	1.813515714499028	0.12664011382211443	9	2.0555555555555554	0.04015444015444017	2048.0	20.0	303.0
1	124	428	28.0	34.0	0.23827885	294.78934	1.52157828721829	0.10836713236527765	10	2.1944444444444446	0.04851994851994855	2030.0	41.0	302.0
1	124	198	28.0	-81.0	0.055451516	651.64233	0.0	0.0	1	1.2777777777777777	0.011325611325611348	2031.0	23.0	10.0
1	124	198	28.0	-81.0	0.055451516	651.64233	0.0	0.0	1	1.2777777777777777	0.011325611325611348	2031.0	23.0	10.0
1	120	429	30.0	34.5	0.13291189	698.36365	3.117835036902265	0.14835205612365499	4	1.5555555555555556	0.047876447876447896	2030.0	28.0	302.0
1	120	429	30.0	34.5	0.13291189	698.36365	3.117835036902265	0.14835205612365499	4	1.5555555555555556	0.047876447876447896	2030.0	28.0	302.0
1	161	606	9.5	123.0	0.0552611	874.9218	1.2326906993656104	0.0944543244753401	0	1.5	-0.0010296010296010011	2026.0	12.0	572.0
1	144	230	18.0	-65.0	0.41022912	389.89072	1.6527130198950422	0.08101589512289348	4	1.8333333333333333	0.027799227799227832	2082.0	1.0	55.0
1	144	225	18.0	-67.5	0.1599731	251.49376	1.52038613135125	0.11844752166567067	2	1.6388888888888888	0.020205920205920234	2066.0	7.0	57.0
1	144	225	18.0	-67.5	0.1599731	251.49376	1.52038613135125	0.11844752166567067	2	1.6388888888888888	0.020205920205920234	2066.0	7.0	57.0
1	144	225	18.0	-67.5	0.1599731	251.49376	1.52038613135125	0.11844752166567067	2	1.6388888888888888	0.020205920205920234	2066.0	7.0	57.0
1	144	225	18.0	-67.5	0.1599731	251.49376	1.52038613135125	0.11844752166567067	2	1.6388888888888888	0.020205920205920234	2066.0	7.0	57.0
1	143	224	18.5	-68.0	0.24568236	82.40367	1.5584971346265362	0.08312237888729382	2	1.6666666666666667	0.019047619047619077	2048.0	10.0	58.0
1	129	196	25.5	-82.0	0.29810607	324.0999	0.6285918838779749	0.019800061830491454	5	1.75	0.03333333333333334	2017.0	84.0	53.0
1	129	196	25.5	-82.0	0.29810607	324.0999	0.6285918838779749	0.019800061830491454	5	1.75	0.03333333333333334	2017.0	84.0	53.0
1	129	196	25.5	-82.0	0.29810607	324.0999	0.6285918838779749	0.019800061830491454	5	1.75	0.03333333333333334	2017.0	84.0	53.0
1	129	196	25.5	-82.0	0.29810607	324.0999	0.6285918838779749	0.019800061830491454	5	1.75	0.03333333333333334	2017.0	84.0	53.0
1	120	429	30.0	34.5	0.13291189	698.36365	3.117835036902265	0.14835205612365499	4	1.5555555555555556	0.047876447876447896	2030.0	28.0	302.0
1	120	429	30.0	34.5	0.13291189	698.36365	3.117835036902265	0.14835205612365499	4	1.5555555555555556	0.047876447876447896	2030.0	28.0	302.0
1	120	429	30.0	34.5	0.13291189	698.36365	3.117835036902265	0.14835205612365499	4	1.5555555555555556	0.047876447876447896	2030.0	28.0	302.0
1	120	429	30.0	34.5	0.13291189	698.36365	3.117835036902265	0.14835205612365499	4	1.5555555555555556	0.047876447876447896	2030.0	28.0	302.0
1	226	587	-23.0	113.5	0.8223964	0.16009852	0.7306705288994884	0.11994564945159505	9	2.138888888888889	0.013770913770913804	2018.0	37.0	310.0
1	213	56	-16.5	-152.0	7.903341	11.662942	0.8497905247638865	0.02214763450335784	0	1.2777777777777777	-0.002831402831402802	2076.0	2.0	175.0
1	147	600	16.5	120.0	0.042730417	1092.1227	1.6674059606898068	0.09248366486069498	5	1.6666666666666667	0.029858429858429885	2058.0	3.0	565.0
1	120	169	30.0	-95.5	0.013965554	18.947369	0.0	0.0	4	1.8888888888888888	0.02960102960102963	2017.0	48.0	2.0
1	195	439	-7.5	39.5	0.36576304	93.57506	0.8525914793013905	0.0904373548836354	3	1.7777777777777777	2.3418766925686896e-17	2052.0	11.0	277.0
1	176	609	2.0	124.5	0.10967594	245.35466	0.8538483357598042	0.10130959381408916	0	1.75	-0.003989703989703972	2026.0	7.0	571.0
1	162	609	9.0	124.5	0.07652731	1733.9453	1.3727395678235388	0.08751404135572641	0	1.4722222222222223	0.00476190476190479	2026.0	5.0	569.0
1	147	599	16.5	119.5	0.102151915	823.1727	1.281105281013879	0.09381470048286827	5	1.75	0.036164736164736186	2058.0	5.0	565.0
1	135	601	22.5	120.5	0.106255114	354.51343	1.3945687779897442	0.05307666006132922	4	1.7777777777777777	0.029343629343629364	2038.0	20.0	445.0
1	135	588	22.5	114.0	0.049122285	2137.64	2.6033881571016866	0.03953870177819313	9	2.111111111111111	0.038352638352638385	2038.0	43.0	76.0
1	133	602	23.5	121.0	0.14026669	298.7963	1.3490142417312283	0.053769064088423496	2	1.6111111111111112	0.023166023166023182	2071.0	5.0	412.0
1	129	196	25.5	-82.0	0.29810607	324.0999	0.6285918838779749	0.019800061830491454	5	1.75	0.03333333333333334	2017.0	84.0	53.0
1	120	429	30.0	34.5	0.13291189	698.36365	3.117835036902265	0.14835205612365499	4	1.5555555555555556	0.047876447876447896	2030.0	28.0	302.0
1	196	592	-8.0	116.0	0.080799915	613.0208	0.9703139162249333	0.10573626456038754	6	2.1944444444444446	0.025096525096525116	2035.0	14.0	567.0
1	176	609	2.0	124.5	0.10967594	245.35466	0.8538483357598042	0.10130959381408916	0	1.75	-0.003989703989703972	2026.0	7.0	571.0
1	157	607	11.5	123.5	0.13450937	390.90408	1.196407698388529	0.13255941052418416	2	1.6944444444444444	0.014285714285714306	2026.0	4.0	571.0
1	147	600	16.5	120.0	0.042730417	1092.1227	1.6674059606898068	0.09248366486069498	5	1.6666666666666667	0.029858429858429885	2058.0	3.0	565.0
1	147	599	16.5	119.5	0.102151915	823.1727	1.281105281013879	0.09381470048286827	5	1.75	0.036164736164736186	2058.0	5.0	565.0
1	130	196	25.0	-82.0	0.26894066	104.96	1.2695409339417396	0.022518999332962947	7	1.8611111111111112	0.0366795366795367	2017.0	76.0	56.0
1	130	196	25.0	-82.0	0.26894066	104.96	1.2695409339417396	0.022518999332962947	7	1.8611111111111112	0.0366795366795367	2017.0	76.0	56.0
1	130	196	25.0	-82.0	0.26894066	104.96	1.2695409339417396	0.022518999332962947	7	1.8611111111111112	0.0366795366795367	2017.0	76.0	56.0
1	127	614	26.5	127.0	0.17442818	104.38543	0.9544863709544932	-0.007880422506820056	6	2.0	0.01544401544401547	2035.0	45.0	367.0
1	109	637	35.5	138.5	0.017788664	-9999.0	2.9505456715652887	-0.02443243923639371	8	1.9166666666666667	0.06602316602316606	2060.0	29.0	188.0
1	197	598	-8.5	119.0	0.14618756	80.949554	0.6848911145696713	0.06774372412751706	4	1.8333333333333333	0.013127413127413157	2052.0	15.0	569.0
1	197	598	-8.5	119.0	0.14618756	80.949554	0.6848911145696713	0.06774372412751706	4	1.8333333333333333	0.013127413127413157	2052.0	15.0	569.0
1	197	598	-8.5	119.0	0.14618756	80.949554	0.6848911145696713	0.06774372412751706	4	1.8333333333333333	0.013127413127413157	2052.0	15.0	569.0
1	144	206	18.0	-77.0	0.088772215	514.9375	1.5606721627311322	0.06726051736012993	3	1.5833333333333333	0.024839124839124864	2066.0	1.0	60.0
1	126	615	27.0	127.5	0.11053122	304.19617	1.1375705395528877	-0.018890371211719756	6	2.0555555555555554	0.015701415701415734	2033.0	34.0	367.0
1	109	637	35.5	138.5	0.017788664	-9999.0	2.9505456715652887	-0.02443243923639371	8	1.9166666666666667	0.06602316602316606	2060.0	29.0	188.0
1	76	368	52.0	4.0	0.031254705	-9999.0	4.802060119844762	0.03822913638723563	12	2.0833333333333335	0.0621621621621622	2021.0	84.0	0.0
1	190	598	-5.0	119.0	0.075512536	6721.5483	1.398243496850641	0.11289039638835346	2	1.8333333333333333	0.01853281853281856	2026.0	18.0	566.0
1	160	597	10.0	118.5	0.0798294	107.458694	1.1832497616782016	0.08366596278217255	1	1.5	0.017760617760617776	2026.0	34.0	569.0
1	154	561	13.0	100.5	0.06908581	657.9269	1.132028944955726	0.09046962164978722	0	1.4444444444444444	0.006692406692406715	2019.0	32.0	131.0
1	149	600	15.5	120.0	0.14037295	907.64703	1.6684355994326656	0.06712214016376747	3	1.6111111111111112	0.03449163449163451	2047.0	8.0	566.0
1	143	205	18.5	-77.5	0.064379655	1078.5613	2.1684242993677882	0.052746472376483444	0	1.3888888888888888	0.010296010296010318	2066.0	1.0	60.0
1	128	199	26.0	-80.5	0.049757298	4223.734	1.5808411441195693	0.045815046898232265	0	1.4166666666666667	0.018404118404118416	2060.0	14.0	57.0
1	124	198	28.0	-81.0	0.055451516	651.64233	0.0	0.0	1	1.2777777777777777	0.011325611325611348	2031.0	23.0	10.0
1	120	429	30.0	34.5	0.13291189	698.36365	3.117835036902265	0.14835205612365499	4	1.5555555555555556	0.047876447876447896	2030.0	28.0	302.0
1	197	718	-8.5	179.0	3.418318	14.57072	0.8016718747888014	0.003355329023906964	0	1.4722222222222223	-0.0034749034749034556	2067.0	12.0	355.0
1	184	602	-2.0	121.0	0.330474	37.125	2.430455494500083	0.08595407026348933	0	1.6666666666666667	0.006949806949806974	2089.0	1.0	562.0
1	177	567	1.5	103.5	0.036108926	4086.7407	2.532525739124553	0.01748180848504005	0	1.3611111111111112	-0.007335907335907314	2073.0	10.0	548.0
1	129	199	25.5	-80.5	0.13014986	371.27142	1.814475289311469	0.03817267255634024	0	1.5	0.026769626769626784	2031.0	19.0	56.0
1	127	614	26.5	127.0	0.17442818	104.38543	0.9544863709544932	-0.007880422506820056	6	2.0	0.01544401544401547	2035.0	45.0	367.0
1	164	557	8.0	98.5	0.14762029	109.39851	0.7779569004348807	0.055032891987965835	3	1.8888888888888888	0.01801801801801804	2047.0	20.0	351.0
1	152	456	14.0	48.0	0.25609335	130.61972	0.8757402705707552	0.05359811935821575	0	1.6388888888888888	0.00656370656370659	2030.0	66.0	220.0
1	147	599	16.5	119.5	0.102151915	823.1727	1.281105281013879	0.09381470048286827	5	1.75	0.036164736164736186	2058.0	5.0	565.0
1	147	599	16.5	119.5	0.102151915	823.1727	1.281105281013879	0.09381470048286827	5	1.75	0.036164736164736186	2058.0	5.0	565.0
1	147	599	16.5	119.5	0.102151915	823.1727	1.281105281013879	0.09381470048286827	5	1.75	0.036164736164736186	2058.0	5.0	565.0
1	147	599	16.5	119.5	0.102151915	823.1727	1.281105281013879	0.09381470048286827	5	1.75	0.036164736164736186	2058.0	5.0	565.0
1	144	225	18.0	-67.5	0.1599731	251.49376	1.52038613135125	0.11844752166567067	2	1.6388888888888888	0.020205920205920234	2066.0	7.0	57.0
1	143	230	18.5	-65.0	0.34832406	763.3753	1.6129269525722107	0.06540732192255419	4	1.8611111111111112	0.030501930501930535	2067.0	1.0	55.0
1	128	463	26.0	51.5	0.08238332	462.72144	0.9273858757251839	0.07056245425143806	4	1.7222222222222223	0.00540540540540542	2024.0	43.0	107.0
1	196	590	-8.0	115.0	0.029916655	5519.8516	1.2700703800391322	0.07824091367233041	3	2.0	0.017503217503217525	2059.0	4.0	563.0
1	178	607	1.0	123.5	0.27732182	119.54518	1.0452053042238483	0.08594524453649438	1	1.6944444444444444	-0.0027027027027026716	2068.0	2.0	569.0
1	178	607	1.0	123.5	0.27732182	119.54518	1.0452053042238483	0.08594524453649438	1	1.6944444444444444	-0.0027027027027026716	2068.0	2.0	569.0
1	160	610	10.0	125.0	0.08532384	518.275	0.9460425594165414	0.09014617611061444	1	1.5555555555555556	0.0010296010296010393	2063.0	8.0	570.0
1	147	600	16.5	120.0	0.042730417	1092.1227	1.6674059606898068	0.09248366486069498	5	1.6666666666666667	0.029858429858429885	2058.0	3.0	565.0
1	137	186	21.5	-87.0	0.08128369	138.2411	1.817647061907213	0.07727503253508577	6	1.8333333333333333	0.03680823680823683	0.0	0.0	57.0
1	129	470	25.5	55.0	0.0388324	5003.043	1.260924322675671	0.04985968815479863	0	1.5	-0.010038610038610016	2039.0	52.0	106.0
1	127	199	26.5	-80.5	0.050284296	3670.3027	2.2271950939610345	0.039336722029408855	0	1.3055555555555556	0.006048906048906062	2051.0	13.0	55.0
1	120	429	30.0	34.5	0.13291189	698.36365	3.117835036902265	0.14835205612365499	4	1.5555555555555556	0.047876447876447896	2030.0	28.0	302.0
1	195	439	-7.5	39.5	0.36576304	93.57506	0.8525914793013905	0.0904373548836354	3	1.7777777777777777	2.3418766925686896e-17	2052.0	11.0	277.0
1	188	471	-4.0	55.5	4.610229	289.0818	0.4787705926527902	0.07351507432820252	3	1.5833333333333333	0.021492921492921514	2052.0	20.0	302.0
1	178	607	1.0	123.5	0.27732182	119.54518	1.0452053042238483	0.08594524453649438	1	1.6944444444444444	-0.0027027027027026716	2068.0	2.0	569.0
1	178	607	1.0	123.5	0.27732182	119.54518	1.0452053042238483	0.08594524453649438	1	1.6944444444444444	-0.0027027027027026716	2068.0	2.0	569.0
1	159	559	10.5	99.5	0.339265	59.922848	0.6523530099470711	0.0785986947886303	2	1.6388888888888888	0.02612612612612615	2021.0	17.0	140.0
1	147	599	16.5	119.5	0.102151915	823.1727	1.281105281013879	0.09381470048286827	5	1.75	0.036164736164736186	2058.0	5.0	565.0
1	147	599	16.5	119.5	0.102151915	823.1727	1.281105281013879	0.09381470048286827	5	1.75	0.036164736164736186	2058.0	5.0	565.0
1	147	599	16.5	119.5	0.102151915	823.1727	1.281105281013879	0.09381470048286827	5	1.75	0.036164736164736186	2058.0	5.0	565.0
1	147	599	16.5	119.5	0.102151915	823.1727	1.281105281013879	0.09381470048286827	5	1.75	0.036164736164736186	2058.0	5.0	565.0
1	147	603	16.5	121.5	0.25579116	505.25	1.101621928516331	0.0685039306556891	8	1.8888888888888888	0.04581724581724584	2042.0	5.0	556.0
1	143	230	18.5	-65.0	0.34832406	763.3753	1.6129269525722107	0.06540732192255419	4	1.8611111111111112	0.030501930501930535	2067.0	1.0	55.0
1	140	48	20.0	-156.0	0.80905735	40.406864	0.7824421557261716	-0.008188563628912293	2	1.0	0.017503217503217518	2049.0	34.0	60.0
1	139	632	20.5	136.0	4.0994563	0.0	0.7886456876711402	0.029441120914006316	3	1.8333333333333333	0.011583011583011612	2035.0	6.0	0.0
1	129	199	25.5	-80.5	0.13014986	371.27142	1.814475289311469	0.03817267255634024	0	1.5	0.026769626769626784	2031.0	19.0	56.0
1	129	199	25.5	-80.5	0.13014986	371.27142	1.814475289311469	0.03817267255634024	0	1.5	0.026769626769626784	2031.0	19.0	56.0
1	124	198	28.0	-81.0	0.055451516	651.64233	0.0	0.0	1	1.2777777777777777	0.011325611325611348	2031.0	23.0	10.0
1	124	198	28.0	-81.0	0.055451516	651.64233	0.0	0.0	1	1.2777777777777777	0.011325611325611348	2031.0	23.0	10.0
1	114	625	33.0	132.5	0.1278821	121.18346	1.6562387512848629	0.016976482934445508	7	1.8888888888888888	0.02522522522522524	2047.0	34.0	191.0
1	177	567	1.5	103.5	0.036108926	4086.7407	2.532525739124553	0.01748180848504005	0	1.3611111111111112	-0.007335907335907314	2073.0	10.0	548.0
1	164	556	8.0	98.0	0.07207023	288.13876	1.1173008833360323	0.10004374926323761	3	1.6944444444444444	0.018661518661518686	2047.0	20.0	339.0
1	147	599	16.5	119.5	0.102151915	823.1727	1.281105281013879	0.09381470048286827	5	1.75	0.036164736164736186	2058.0	5.0	565.0
1	147	599	16.5	119.5	0.102151915	823.1727	1.281105281013879	0.09381470048286827	5	1.75	0.036164736164736186	2058.0	5.0	565.0
1	143	226	18.5	-67.0	0.039697316	1048.9736	2.868694533625914	0.07692271266299977	1	1.4166666666666667	0.02072072072072073	2066.0	5.0	57.0
1	143	206	18.5	-77.0	0.09343825	413.7927	1.159481695258365	0.027909556097771043	0	1.4722222222222223	0.010939510939510958	2066.0	1.0	60.0
1	142	223	19.0	-68.5	0.122972235	310.7592	1.6313620121029595	0.06173760786160343	4	1.8333333333333333	0.023680823680823707	2067.0	3.0	58.0
1	141	151	19.5	-104.5	0.07376286	-9999.0	2.7747795080643054	0.04015965692550799	4	1.8333333333333333	0.03140283140283141	0.0	0.0	24.0
1	141	167	19.5	-96.5	0.050201584	5059.4146	2.3116736020416613	0.08568134677691641	2	1.6666666666666667	0.030630630630630665	2058.0	17.0	26.0
1	137	186	21.5	-87.0	0.08128369	138.2411	1.817647061907213	0.07727503253508577	6	1.8333333333333333	0.03680823680823683	0.0	0.0	57.0
1	131	608	24.5	124.0	0.9106416	1164.7289	0.818385901884705	0.010654098442385254	5	1.75	0.011196911196911219	2025.0	28.0	399.0
1	129	196	25.5	-82.0	0.29810607	324.0999	0.6285918838779749	0.019800061830491454	5	1.75	0.03333333333333334	2017.0	84.0	53.0
1	124	198	28.0	-81.0	0.055451516	651.64233	0.0	0.0	1	1.2777777777777777	0.011325611325611348	2031.0	23.0	10.0
1	120	429	30.0	34.5	0.13291189	698.36365	3.117835036902265	0.14835205612365499	4	1.5555555555555556	0.047876447876447896	2030.0	28.0	302.0
1	120	429	30.0	34.5	0.13291189	698.36365	3.117835036902265	0.14835205612365499	4	1.5555555555555556	0.047876447876447896	2030.0	28.0	302.0
1	120	429	30.0	34.5	0.13291189	698.36365	3.117835036902265	0.14835205612365499	4	1.5555555555555556	0.047876447876447896	2030.0	28.0	302.0
1	196	590	-8.0	115.0	0.029916655	5519.8516	1.2700703800391322	0.07824091367233041	3	2.0	0.017503217503217525	2059.0	4.0	563.0
1	172	553	4.0	96.5	0.21706223	140.0072	1.1074220515871607	0.11946620053296847	1	1.5277777777777777	0.015057915057915077	0.0	0.0	539.0
1	172	553	4.0	96.5	0.21706223	140.0072	1.1074220515871607	0.11946620053296847	1	1.5277777777777777	0.015057915057915077	0.0	0.0	539.0
1	164	629	8.0	134.5	3.1932924	1.3550583	0.6949239433447061	0.08866105224414324	3	1.7777777777777777	0.0097812097812098	0.0	0.0	342.0
1	160	560	10.0	100.0	0.3356624	149.8669	0.8552571721795009	0.0880541586145145	1	1.5833333333333333	0.019433719433719455	2047.0	9.0	140.0
1	159	559	10.5	99.5	0.339265	59.922848	0.6523530099470711	0.0785986947886303	2	1.6388888888888888	0.02612612612612615	2021.0	17.0	140.0
1	157	211	11.5	-74.5	0.07675384	913.66724	1.6109844324554699	0.08475197940725514	5	1.9444444444444444	0.025225225225225252	2019.0	60.0	60.0
1	155	223	12.5	-68.5	0.48920146	67.277336	1.4154089678938035	0.10358824614149514	13	2.1944444444444446	0.04182754182754186	2022.0	10.0	62.0
1	155	223	12.5	-68.5	0.48920146	67.277336	1.4154089678938035	0.10358824614149514	13	2.1944444444444446	0.04182754182754186	2022.0	10.0	62.0
1	147	599	16.5	119.5	0.102151915	823.1727	1.281105281013879	0.09381470048286827	5	1.75	0.036164736164736186	2058.0	5.0	565.0
1	143	226	18.5	-67.0	0.039697316	1048.9736	2.868694533625914	0.07692271266299977	1	1.4166666666666667	0.02072072072072073	2066.0	5.0	57.0
1	143	230	18.5	-65.0	0.34832406	763.3753	1.6129269525722107	0.06540732192255419	4	1.8611111111111112	0.030501930501930535	2067.0	1.0	55.0
1	143	204	18.5	-78.0	0.06998997	436.71524	2.0784857072934186	0.024864615784085664	0	1.3611111111111112	0.006563706563706588	2029.0	2.0	60.0
1	143	205	18.5	-77.5	0.064379655	1078.5613	2.1684242993677882	0.052746472376483444	0	1.3888888888888888	0.010296010296010318	2066.0	1.0	60.0
1	143	230	18.5	-65.0	0.34832406	763.3753	1.6129269525722107	0.06540732192255419	4	1.8611111111111112	0.030501930501930535	2067.0	1.0	55.0
1	143	204	18.5	-78.0	0.06998997	436.71524	2.0784857072934186	0.024864615784085664	0	1.3611111111111112	0.006563706563706588	2029.0	2.0	60.0
1	129	196	25.5	-82.0	0.29810607	324.0999	0.6285918838779749	0.019800061830491454	5	1.75	0.03333333333333334	2017.0	84.0	53.0
1	127	461	26.5	50.5	0.068251014	2216.9788	0.9986090476952747	0.07670477167809045	10	1.9722222222222223	0.008622908622908623	2024.0	37.0	107.0
1	127	199	26.5	-80.5	0.050284296	3670.3027	2.2271950939610345	0.039336722029408855	0	1.3055555555555556	0.006048906048906062	2051.0	13.0	55.0
1	124	198	28.0	-81.0	0.055451516	651.64233	0.0	0.0	1	1.2777777777777777	0.011325611325611348	2031.0	23.0	10.0
1	122	429	29.0	34.5	0.19387516	265.83218	1.7163239102812275	0.12853123451416404	10	1.9444444444444444	0.06254826254826258	2030.0	27.0	302.0
1	221	593	-20.5	116.5	1.1047757	1.8252428	0.8986572432277998	0.08524410635890575	10	2.2222222222222223	0.026254826254826277	2023.0	59.0	319.0
1	196	592	-8.0	116.0	0.080799915	613.0208	0.9703139162249333	0.10573626456038754	6	2.1944444444444446	0.025096525096525116	2035.0	14.0	567.0
1	196	592	-8.0	116.0	0.080799915	613.0208	0.9703139162249333	0.10573626456038754	6	2.1944444444444446	0.025096525096525116	2035.0	14.0	567.0
1	196	592	-8.0	116.0	0.080799915	613.0208	0.9703139162249333	0.10573626456038754	6	2.1944444444444446	0.025096525096525116	2035.0	14.0	567.0
1	192	438	-6.0	39.0	0.06095428	507.63968	0.6945514294738628	0.07938903436346476	2	1.75	0.016602316602316626	2055.0	20.0	277.0
1	184	602	-2.0	121.0	0.330474	37.125	2.430455494500083	0.08595407026348933	0	1.6666666666666667	0.006949806949806974	2089.0	1.0	562.0
1	177	567	1.5	103.5	0.036108926	4086.7407	2.532525739124553	0.01748180848504005	0	1.3611111111111112	-0.007335907335907314	2073.0	10.0	548.0
1	164	523	8.0	81.5	0.053576306	647.90204	0.992761472370064	0.09026472174791676	1	1.25	0.004761904761904779	2047.0	20.0	295.0
1	160	560	10.0	100.0	0.3356624	149.8669	0.8552571721795009	0.0880541586145145	1	1.5833333333333333	0.019433719433719455	2047.0	9.0	140.0
1	145	236	17.5	-62.0	0.3416131	330.3549	1.4149853009836617	0.08074611043454799	7	1.9444444444444444	0.04864864864864868	2066.0	4.0	56.0
1	145	236	17.5	-62.0	0.3416131	330.3549	1.4149853009836617	0.08074611043454799	7	1.9444444444444444	0.04864864864864868	2066.0	4.0	56.0
1	143	229	18.5	-65.5	0.19203804	181.7178	1.3235032723146518	0.05670959624311023	4	1.75	0.028442728442728472	2082.0	1.0	56.0
1	137	575	21.5	107.5	0.11799443	663.58417	1.5525769329608672	0.05735429016111254	10	2.1944444444444446	0.05135135135135138	2038.0	75.0	5.0
1	214	696	-17.0	168.0	1.9084308	6.973545	0.7328677966932147	0.09543070363377731	4	1.9444444444444444	0.011325611325611348	2092.0	1.0	380.0
1	178	607	1.0	123.5	0.27732182	119.54518	1.0452053042238483	0.08594524453649438	1	1.6944444444444444	-0.0027027027027026716	2068.0	2.0	569.0
1	178	607	1.0	123.5	0.27732182	119.54518	1.0452053042238483	0.08594524453649438	1	1.6944444444444444	-0.0027027027027026716	2068.0	2.0	569.0
1	177	567	1.5	103.5	0.036108926	4086.7407	2.532525739124553	0.01748180848504005	0	1.3611111111111112	-0.007335907335907314	2073.0	10.0	548.0
1	177	567	1.5	103.5	0.036108926	4086.7407	2.532525739124553	0.01748180848504005	0	1.3611111111111112	-0.007335907335907314	2073.0	10.0	548.0
1	164	557	8.0	98.5	0.14762029	109.39851	0.7779569004348807	0.055032891987965835	3	1.8888888888888888	0.01801801801801804	2047.0	20.0	351.0
1	147	599	16.5	119.5	0.102151915	823.1727	1.281105281013879	0.09381470048286827	5	1.75	0.036164736164736186	2058.0	5.0	565.0
1	147	599	16.5	119.5	0.102151915	823.1727	1.281105281013879	0.09381470048286827	5	1.75	0.036164736164736186	2058.0	5.0	565.0
1	147	599	16.5	119.5	0.102151915	823.1727	1.281105281013879	0.09381470048286827	5	1.75	0.036164736164736186	2058.0	5.0	565.0
1	143	229	18.5	-65.5	0.19203804	181.7178	1.3235032723146518	0.05670959624311023	4	1.75	0.028442728442728472	2082.0	1.0	56.0
1	143	229	18.5	-65.5	0.19203804	181.7178	1.3235032723146518	0.05670959624311023	4	1.75	0.028442728442728472	2082.0	1.0	56.0
1	143	229	18.5	-65.5	0.19203804	181.7178	1.3235032723146518	0.05670959624311023	4	1.75	0.028442728442728472	2082.0	1.0	56.0
1	143	230	18.5	-65.0	0.34832406	763.3753	1.6129269525722107	0.06540732192255419	4	1.8611111111111112	0.030501930501930535	2067.0	1.0	55.0
1	143	204	18.5	-78.0	0.06998997	436.71524	2.0784857072934186	0.024864615784085664	0	1.3611111111111112	0.006563706563706588	2029.0	2.0	60.0
1	143	220	18.5	-70.0	0.08435415	3092.8286	1.4810476090579443	0.09872797338269787	3	1.6666666666666667	0.024195624195624217	2047.0	19.0	58.0
1	143	220	18.5	-70.0	0.08435415	3092.8286	1.4810476090579443	0.09872797338269787	3	1.6666666666666667	0.024195624195624217	2047.0	19.0	58.0
1	143	220	18.5	-70.0	0.08435415	3092.8286	1.4810476090579443	0.09872797338269787	3	1.6666666666666667	0.024195624195624217	2047.0	19.0	58.0
1	143	220	18.5	-70.0	0.08435415	3092.8286	1.4810476090579443	0.09872797338269787	3	1.6666666666666667	0.024195624195624217	2047.0	19.0	58.0
1	138	148	21.0	-106.0	0.14355697	-9999.0	1.3472178220849442	0.09076813358300242	11	2.2222222222222223	0.053281853281853316	0.0	0.0	26.0
1	129	196	25.5	-82.0	0.29810607	324.0999	0.6285918838779749	0.019800061830491454	5	1.75	0.03333333333333334	2017.0	84.0	53.0
1	128	199	26.0	-80.5	0.049757298	4223.734	1.5808411441195693	0.045815046898232265	0	1.4166666666666667	0.018404118404118416	2060.0	14.0	57.0
1	126	615	27.0	127.5	0.11053122	304.19617	1.1375705395528877	-0.018890371211719756	6	2.0555555555555554	0.015701415701415734	2033.0	34.0	367.0
1	124	198	28.0	-81.0	0.055451516	651.64233	0.0	0.0	1	1.2777777777777777	0.011325611325611348	2031.0	23.0	10.0
1	215	716	-17.5	178.0	0.22366439	25.348314	0.0	0.0	3	1.6666666666666667	0.020592020592020612	2092.0	1.0	415.0
1	212	282	-16.0	-39.0	0.1152955	98.423676	1.0256144732283097	0.03357333649977183	3	1.7777777777777777	0.004890604890604906	2073.0	5.0	17.0
1	209	650	-14.5	145.0	0.46822664	1.0408847	0.5101101258096709	0.05329462916949308	4	2.0	0.035778635778635805	2055.0	7.0	420.0
1	197	598	-8.5	119.0	0.14618756	80.949554	0.6848911145696713	0.06774372412751706	4	1.8333333333333333	0.013127413127413157	2052.0	15.0	569.0
1	188	471	-4.0	55.5	4.610229	289.0818	0.4787705926527902	0.07351507432820252	3	1.5833333333333333	0.021492921492921514	2052.0	20.0	302.0
1	188	471	-4.0	55.5	4.610229	289.0818	0.4787705926527902	0.07351507432820252	3	1.5833333333333333	0.021492921492921514	2052.0	20.0	302.0
1	188	471	-4.0	55.5	4.610229	289.0818	0.4787705926527902	0.07351507432820252	3	1.5833333333333333	0.021492921492921514	2052.0	20.0	302.0
1	177	567	1.5	103.5	0.036108926	4086.7407	2.532525739124553	0.01748180848504005	0	1.3611111111111112	-0.007335907335907314	2073.0	10.0	548.0
1	164	629	8.0	134.5	3.1932924	1.3550583	0.6949239433447061	0.08866105224414324	3	1.7777777777777777	0.0097812097812098	0.0	0.0	342.0
1	155	236	12.5	-62.0	0.5969511	106.19312	1.6491608482313476	0.12911074491010985	8	1.9444444444444444	0.035006435006435035	2052.0	5.0	57.0
1	155	222	12.5	-69.0	0.38616654	508.68967	1.3582668443435386	0.09883146232969484	12	2.0833333333333335	0.04054054054054057	2022.0	9.0	62.0
1	147	599	16.5	119.5	0.102151915	823.1727	1.281105281013879	0.09381470048286827	5	1.75	0.036164736164736186	2058.0	5.0	565.0
1	147	599	16.5	119.5	0.102151915	823.1727	1.281105281013879	0.09381470048286827	5	1.75	0.036164736164736186	2058.0	5.0	565.0
1	144	230	18.0	-65.0	0.41022912	389.89072	1.6527130198950422	0.08101589512289348	4	1.8333333333333333	0.027799227799227832	2082.0	1.0	55.0
1	144	226	18.0	-67.0	0.10080886	905.2222	1.4481627487406181	0.10963489674419513	3	1.8055555555555556	0.023552123552123563	2066.0	6.0	57.0
1	144	226	18.0	-67.0	0.10080886	905.2222	1.4481627487406181	0.10963489674419513	3	1.8055555555555556	0.023552123552123563	2066.0	6.0	57.0
1	143	229	18.5	-65.5	0.19203804	181.7178	1.3235032723146518	0.05670959624311023	4	1.75	0.028442728442728472	2082.0	1.0	56.0
1	140	199	20.0	-80.5	0.87385446	11.705882	1.114431373081884	0.01906483824210488	1	1.5	0.018790218790218808	0.0	0.0	60.0
1	129	196	25.5	-82.0	0.29810607	324.0999	0.6285918838779749	0.019800061830491454	5	1.75	0.03333333333333334	2017.0	84.0	53.0
1	124	198	28.0	-81.0	0.055451516	651.64233	0.0	0.0	1	1.2777777777777777	0.011325611325611348	2031.0	23.0	10.0
1	124	198	28.0	-81.0	0.055451516	651.64233	0.0	0.0	1	1.2777777777777777	0.011325611325611348	2031.0	23.0	10.0
1	120	429	30.0	34.5	0.13291189	698.36365	3.117835036902265	0.14835205612365499	4	1.5555555555555556	0.047876447876447896	2030.0	28.0	302.0
1	215	716	-17.5	178.0	0.22366439	25.348314	0.0	0.0	3	1.6666666666666667	0.020592020592020612	2092.0	1.0	415.0
1	188	471	-4.0	55.5	4.610229	289.0818	0.4787705926527902	0.07351507432820252	3	1.5833333333333333	0.021492921492921514	2052.0	20.0	302.0
1	188	471	-4.0	55.5	4.610229	289.0818	0.4787705926527902	0.07351507432820252	3	1.5833333333333333	0.021492921492921514	2052.0	20.0	302.0
1	169	505	5.5	72.5	0.52444535	20.71	0.5888187430828111	0.0908435925620407	2	1.4722222222222223	0.0034749034749035016	2029.0	58.0	244.0
1	147	183	16.5	-88.5	0.23209956	131.31705	0.9799105243930005	0.08495247863749104	8	2.0833333333333335	0.062419562419562445	2071.0	3.0	58.0
1	143	203	18.5	-78.5	0.09497554	485.12842	1.3069472689326511	0.04445697258688677	0	1.4444444444444444	0.0064350064350064545	2029.0	2.0	60.0
1	140	218	20.0	-71.0	0.042222343	5048.4746	1.5569396730790934	0.034881263118102857	2	1.5	0.0272844272844273	2048.0	10.0	57.0
1	130	198	25.0	-81.0	0.17652258	219.44888	1.4199306507057372	0.03630148422271309	8	1.9444444444444444	0.04375804375804377	2031.0	36.0	56.0
1	129	196	25.5	-82.0	0.29810607	324.0999	0.6285918838779749	0.019800061830491454	5	1.75	0.03333333333333334	2017.0	84.0	53.0
1	126	615	27.0	127.5	0.11053122	304.19617	1.1375705395528877	-0.018890371211719756	6	2.0555555555555554	0.015701415701415734	2033.0	34.0	367.0
1	121	429	29.5	34.5	0.105041705	375.64758	1.5639729155015878	0.12491214044011119	9	1.8611111111111112	0.061132561132561165	2030.0	37.0	302.0
1	213	651	-16.5	145.5	0.063742265	24.232237	0.9066130855470956	0.03628271896746316	2	1.7777777777777777	0.022908622908622937	2064.0	5.0	418.0
1	177	567	1.5	103.5	0.036108926	4086.7407	2.532525739124553	0.01748180848504005	0	1.3611111111111112	-0.007335907335907314	2073.0	10.0	548.0
1	177	567	1.5	103.5	0.036108926	4086.7407	2.532525739124553	0.01748180848504005	0	1.3611111111111112	-0.007335907335907314	2073.0	10.0	548.0
1	177	567	1.5	103.5	0.036108926	4086.7407	2.532525739124553	0.01748180848504005	0	1.3611111111111112	-0.007335907335907314	2073.0	10.0	548.0
1	171	507	4.5	73.5	0.11315006	85.85918	0.7788984680162023	0.09514267339228275	2	1.5	0.017503217503217528	2047.0	10.0	244.0
1	169	505	5.5	72.5	0.52444535	20.71	0.5888187430828111	0.0908435925620407	2	1.4722222222222223	0.0034749034749035016	2029.0	58.0	244.0
1	169	505	5.5	72.5	0.52444535	20.71	0.5888187430828111	0.0908435925620407	2	1.4722222222222223	0.0034749034749035016	2029.0	58.0	244.0
1	169	505	5.5	72.5	0.52444535	20.71	0.5888187430828111	0.0908435925620407	2	1.4722222222222223	0.0034749034749035016	2029.0	58.0	244.0
1	169	506	5.5	73.0	0.445081	20.997726	0.6911558565413791	0.09533492884286468	2	1.4444444444444444	2.5153490401663703e-17	2029.0	54.0	244.0
1	155	222	12.5	-69.0	0.38616654	508.68967	1.3582668443435386	0.09883146232969484	12	2.0833333333333335	0.04054054054054057	2022.0	9.0	62.0
1	155	578	12.5	109.0	0.066586174	533.85175	1.8983603156044742	0.15117924911901362	3	1.7777777777777777	0.016731016731016738	2019.0	16.0	398.0
1	152	607	14.0	123.5	0.12583917	678.5583	1.3655160031872087	0.08369812653343786	7	1.8055555555555556	0.032561132561132584	2026.0	22.0	568.0
1	151	601	14.5	120.5	0.026778437	2310.8643	1.8377713078675284	0.08377810302613814	11	1.9722222222222223	0.07194337194337198	2048.0	13.0	570.0
1	147	599	16.5	119.5	0.102151915	823.1727	1.281105281013879	0.09381470048286827	5	1.75	0.036164736164736186	2058.0	5.0	565.0
1	144	230	18.0	-65.0	0.41022912	389.89072	1.6527130198950422	0.08101589512289348	4	1.8333333333333333	0.027799227799227832	2082.0	1.0	55.0
1	144	157	18.0	-101.5	0.12239825	-9999.0	0.0	0.0	2	1.6666666666666667	0.015701415701415714	2051.0	8.0	24.0
1	140	199	20.0	-80.5	0.87385446	11.705882	1.114431373081884	0.01906483824210488	1	1.5	0.018790218790218808	0.0	0.0	60.0
1	137	44	21.5	-158.0	0.057469476	2921.7761	0.9496859532138676	-0.02153773815910176	1	0.8611111111111112	-0.0014157014157014074	2044.0	72.0	61.0
1	137	44	21.5	-158.0	0.057469476	2921.7761	0.9496859532138676	-0.02153773815910176	1	0.8611111111111112	-0.0014157014157014074	2044.0	72.0	61.0
1	134	499	23.0	69.5	0.05645495	630.03076	1.7976436446082185	0.12633394090755085	1	1.7222222222222223	0.022908622908622934	2039.0	98.0	80.0
1	129	196	25.5	-82.0	0.29810607	324.0999	0.6285918838779749	0.019800061830491454	5	1.75	0.03333333333333334	2017.0	84.0	53.0
1	129	196	25.5	-82.0	0.29810607	324.0999	0.6285918838779749	0.019800061830491454	5	1.75	0.03333333333333334	2017.0	84.0	53.0
1	129	196	25.5	-82.0	0.29810607	324.0999	0.6285918838779749	0.019800061830491454	5	1.75	0.03333333333333334	2017.0	84.0	53.0
1	129	196	25.5	-82.0	0.29810607	324.0999	0.6285918838779749	0.019800061830491454	5	1.75	0.03333333333333334	2017.0	84.0	53.0
1	124	198	28.0	-81.0	0.055451516	651.64233	0.0	0.0	1	1.2777777777777777	0.011325611325611348	2031.0	23.0	10.0
1	120	429	30.0	34.5	0.13291189	698.36365	3.117835036902265	0.14835205612365499	4	1.5555555555555556	0.047876447876447896	2030.0	28.0	302.0
1	120	429	30.0	34.5	0.13291189	698.36365	3.117835036902265	0.14835205612365499	4	1.5555555555555556	0.047876447876447896	2030.0	28.0	302.0
1	120	169	30.0	-95.5	0.013965554	18.947369	0.0	0.0	4	1.8888888888888888	0.02960102960102963	2017.0	48.0	2.0
1	240	666	-30.0	153.0	0.25143543	61.28302	1.2812850232232698	0.07675577250954166	6	1.8888888888888888	0.010296010296010318	2047.0	44.0	264.0
1	220	657	-20.0	148.5	0.2572102	8.165457	0.7111369461414886	0.05117725964552269	3	1.6111111111111112	0.008751608751608766	2047.0	14.0	405.0
1	220	657	-20.0	148.5	0.2572102	8.165457	0.7111369461414886	0.05117725964552269	3	1.6111111111111112	0.008751608751608766	2047.0	14.0	405.0
1	218	654	-19.0	147.0	0.13321508	12.235881	0.7342130544351758	0.022016713461417495	5	1.8888888888888888	0.004890604890604909	2055.0	12.0	410.0
1	217	652	-18.5	146.0	0.118568264	19.408268	0.5453644207548016	0.034627083925538094	5	1.7777777777777777	0.027284427284427305	2055.0	10.0	412.0
1	211	651	-15.5	145.5	0.25615552	2.0488064	0.47312831096628954	0.0640531518904068	3	1.6944444444444444	0.0227799227799228	2055.0	11.0	419.0
1	170	598	5.0	119.0	0.2867885	38.705482	1.855960051771862	0.10936224258773364	0	1.6111111111111112	0.001287001287001312	2026.0	4.0	564.0
1	143	222	18.5	-69.0	0.09903009	459.86847	1.3866083941645373	0.06450224251240841	1	1.4444444444444444	0.010810810810810832	2047.0	7.0	58.0
1	129	196	25.5	-82.0	0.29810607	324.0999	0.6285918838779749	0.019800061830491454	5	1.75	0.03333333333333334	2017.0	84.0	53.0
1	129	196	25.5	-82.0	0.29810607	324.0999	0.6285918838779749	0.019800061830491454	5	1.75	0.03333333333333334	2017.0	84.0	53.0
1	129	196	25.5	-82.0	0.29810607	324.0999	0.6285918838779749	0.019800061830491454	5	1.75	0.03333333333333334	2017.0	84.0	53.0
1	129	196	25.5	-82.0	0.29810607	324.0999	0.6285918838779749	0.019800061830491454	5	1.75	0.03333333333333334	2017.0	84.0	53.0
1	127	199	26.5	-80.5	0.050284296	3670.3027	2.2271950939610345	0.039336722029408855	0	1.3055555555555556	0.006048906048906062	2051.0	13.0	55.0
1	96	367	42.0	3.5	0.28030768	-9999.0	1.623823376231211	0.04991838784571162	8	1.9722222222222223	0.01891891891891894	2042.0	42.0	3.0
1	196	595	-8.0	117.5	0.15146004	91.28475	1.0391244770051509	0.09387357967114607	5	2.0277777777777777	0.023809523809523836	2035.0	12.0	568.0
1	169	566	5.5	103.0	0.054245394	543.0	1.771137126329863	0.07769179666330198	1	1.6111111111111112	0.004633204633204657	2059.0	3.0	364.0
1	168	592	6.0	116.0	0.16693477	2000.172	4.39808001593602	0.12798401848836388	0	1.3888888888888888	0.0097812097812098	2026.0	8.0	559.0
1	168	592	6.0	116.0	0.16693477	2000.172	4.39808001593602	0.12798401848836388	0	1.3888888888888888	0.0097812097812098	2026.0	8.0	559.0
1	168	592	6.0	116.0	0.16693477	2000.172	4.39808001593602	0.12798401848836388	0	1.3888888888888888	0.0097812097812098	2026.0	8.0	559.0
1	164	557	8.0	98.5	0.14762029	109.39851	0.7779569004348807	0.055032891987965835	3	1.8888888888888888	0.01801801801801804	2047.0	20.0	351.0
1	159	559	10.5	99.5	0.339265	59.922848	0.6523530099470711	0.0785986947886303	2	1.6388888888888888	0.02612612612612615	2021.0	17.0	140.0
0	114	230	33.0	-65.0	4.2566805	7.5263157	0.7789094136954072	0.014930273052643842	10	2.0833333333333335	0.04568854568854572	2070.0	6.0	26.0
0	115	229	32.5	-65.5	4.3677454	11.653846	0.8773893782716352	0.01943508683377579	11	2.111111111111111	0.05019305019305022	2068.0	11.0	26.0
0	115	230	32.5	-65.0	4.4390225	378.4041	1.1270374747575922	0.019013514696416683	11	2.111111111111111	0.05019305019305022	2068.0	9.0	26.0
0	118	621	31.0	130.5	0.18568785	240.76889	1.7301774701918475	-0.02312580525705754	5	1.6666666666666667	0.0005148005148005409	2057.0	31.0	212.0
0	118	622	31.0	131.0	0.2511032	121.18346	1.5048699190215715	0.0017226530281319041	6	1.7777777777777777	0.014414414414414437	2027.0	47.0	210.0
0	119	457	30.5	48.5	0.15768082	124.5	1.1604885718039772	0.04761970705876595	10	1.7777777777777777	0.03732303732303732	2031.0	72.0	104.0
0	119	619	30.5	129.5	0.4858746	27.11111	1.4378887118639547	-0.008206703772132368	4	1.6944444444444444	0.00501930501930504	2025.0	36.0	245.0
0	119	620	30.5	130.0	0.39799255	30.0	1.4732186206965707	-0.020800280413823147	4	1.6111111111111112	0.0007722007722007979	2025.0	24.0	212.0
0	119	621	30.5	130.5	0.32384008	115.97	1.5144230000283145	-0.03165800437352362	3	1.6111111111111112	0.00025740025740027695	2025.0	43.0	207.0
0	120	424	30.0	32.0	0.12438422	1890.525	1.8558426274427224	0.10332692408020117	12	2.1666666666666665	0.08211068211068215	2030.0	46.0	293.0
0	120	425	30.0	32.5	0.12218969	1880.0737	1.7169770390471306	0.09365488913416897	9	1.9166666666666667	0.0608751608751609	2030.0	40.0	293.0
0	120	430	30.0	35.0	0.1133435	332.0	3.117835036902265	0.14835205612365499	4	1.5555555555555556	0.047876447876447896	2030.0	17.0	0.0
0	120	619	30.0	129.5	0.6600194	21.505882	1.232539306030958	-0.0114432290255949	4	1.75	0.0024453024453024606	2060.0	31.0	270.0
0	121	424	29.5	32.0	0.45190147	1077.5625	1.0895420707582326	0.09178594858345937	11	2.138888888888889	0.08815958815958819	2030.0	37.0	293.0
0	121	425	29.5	32.5	0.116188936	813.2508	1.2344825991657755	0.12387836859385395	7	1.6666666666666667	0.050965250965250994	2030.0	34.0	293.0
0	121	426	29.5	33.0	0.2775164	626.0968	1.0950784089800023	0.10260990395695858	7	1.8055555555555556	0.047490347490347515	2030.0	41.0	293.0
0	121	455	29.5	47.5	0.04235847	7054.0845	1.8914010129652028	0.08086734090843084	15	2.4166666666666665	0.056241956241956256	2026.0	69.0	104.0
0	121	456	29.5	48.0	0.07626645	314.1596	1.0122831247109305	0.057245378855738896	16	2.5	0.03912483912483915	2031.0	66.0	104.0
0	121	460	29.5	50.0	0.1665306	2255.228	0.8301938889001328	0.043919620615038596	14	2.3055555555555554	0.03204633204633207	2039.0	13.0	105.0
0	121	618	29.5	129.0	0.90820754	10.342561	1.1418883737271905	-0.0035149210444863077	6	2.0555555555555554	0.015186615186615212	2027.0	38.0	345.0
0	121	619	29.5	129.5	0.82459855	15.248062	1.1595517243973021	-0.003557280036462024	6	2.0833333333333335	0.01119691119691122	2027.0	21.0	276.0
0	122	425	29.0	32.5	0.23294841	563.18207	1.286967118223236	0.12490744639731438	7	1.7222222222222223	0.0442728442728443	2030.0	32.0	293.0
0	122	426	29.0	33.0	0.20474723	531.44543	1.294922447728988	0.11183409862860574	8	1.8611111111111112	0.052638352638352676	2030.0	33.0	293.0
0	122	456	29.0	48.0	0.08072422	278.0	1.1203842567443976	0.05790670146102045	14	2.388888888888889	0.04581724581724583	2031.0	51.0	104.0
0	122	457	29.0	48.5	0.16554575	134.10345	0.9791179910349787	0.05430601183192765	14	2.388888888888889	0.04581724581724583	2023.0	46.0	104.0
0	122	461	29.0	50.5	0.086854376	929.627	0.8594252563831436	0.04128225722142817	13	2.1666666666666665	0.023938223938223945	2039.0	16.0	105.0
0	122	619	29.0	129.5	0.7842262	25.538462	1.1944882326229576	-0.023765121490445837	7	2.111111111111111	0.010810810810810832	2030.0	39.0	347.0
0	123	3	28.5	-178.5	8.518823	0.0	1.1286846457486595	0.10281771249067748	7	1.8611111111111112	0.02767052767052769	2017.0	48.0	55.0
0	123	5	28.5	-177.5	8.140038	0.0	1.1242321876531853	0.07029635253139452	7	1.9444444444444444	0.03706563706563709	2028.0	45.0	55.0
0	123	425	28.5	32.5	0.3312542	538.8	1.556469160945529	0.13116573730739306	7	1.8333333333333333	0.04993564993564996	2030.0	29.0	293.0
0	123	426	28.5	33.0	0.14134282	436.30414	1.3601921714567156	0.1155630633751571	9	2.0	0.06435006435006438	2030.0	29.0	302.0
0	123	427	28.5	33.5	0.35237622	390.85367	1.2569935036567172	0.10533413458800753	10	2.1944444444444446	0.06602316602316606	2030.0	35.0	302.0
0	123	428	28.5	34.0	0.28926012	234.13387	1.283504964001953	0.11579833999553975	12	2.1944444444444446	0.057528957528957564	2030.0	33.0	302.0
0	123	429	28.5	34.5	0.17017072	191.85495	1.4969217681189713	0.1033090594871531	11	2.0555555555555554	0.04993564993564996	2051.0	24.0	303.0
0	123	430	28.5	35.0	0.29040578	168.46355	1.5436076171770103	0.09058376377906002	15	2.5	0.08365508365508369	2051.0	24.0	303.0
0	123	457	28.5	48.5	0.09980708	202.48805	0.9313510730645166	0.06299200926118419	12	2.3333333333333335	0.04118404118404119	2031.0	41.0	104.0
0	123	618	28.5	129.0	0.6361967	36.580616	1.2803273616062307	-0.01623563921417702	8	2.111111111111111	0.011068211068211094	2024.0	37.0	349.0
0	123	619	28.5	129.5	0.72838557	62.637245	1.3141082617538897	-0.0252820065033368	6	1.9444444444444444	0.006949806949806972	2030.0	34.0	346.0
0	123	620	28.5	130.0	0.8913112	21.170732	1.184511752453968	-0.04015961162297593	6	2.0	0.013642213642213666	2025.0	74.0	344.0
0	124	7	28.0	-176.5	7.6823277	0.0	1.2142053453513144	0.07269919798102638	8	1.9722222222222223	0.02870012870012873	2017.0	20.0	55.0
0	124	8	28.0	-176.0	7.4927278	0.0	1.1886211754447258	0.08596470554793248	6	1.8888888888888888	0.02934362934362937	2017.0	19.0	0.0
0	124	172	28.0	-94.0	0.78023297	18.947369	1.493596517301326	0.030394836130472003	3	1.7222222222222223	0.01956241956241958	2095.0	4.0	27.0
0	124	426	28.0	33.0	0.30088037	391.52173	1.3550475084357458	0.1009107655872537	10	2.111111111111111	0.06151866151866155	2035.0	24.0	302.0
0	124	427	28.0	33.5	0.11708457	286.3684	1.2833813538654795	0.10801197462606073	11	2.1944444444444446	0.06113256113256117	2035.0	23.0	302.0
0	124	429	28.0	34.5	0.2691542	167.49788	1.3002910352951487	0.08418765145266995	12	2.3333333333333335	0.05199485199485203	2050.0	16.0	303.0
0	124	430	28.0	35.0	0.20549226	116.061905	1.1134943533695398	0.10885550903598087	13	2.25	0.05649935649935653	2046.0	28.0	303.0
0	124	431	28.0	35.5	0.323728	93.27273	0.8917179247576066	0.09733285860539503	11	2.111111111111111	0.05868725868725873	2046.0	28.0	303.0
0	124	458	28.0	49.0	0.17758673	112.0	0.9323111454980129	0.04996178150606949	12	2.2222222222222223	0.029343629343629343	2031.0	72.0	105.0
0	124	459	28.0	49.5	0.21599706	82.4072	1.3639719559159522	0.054736439660502983	11	2.1666666666666665	0.026254826254826252	2036.0	35.0	105.0
0	124	460	28.0	50.0	0.33701164	56.0	1.3886273422150142	0.050064138523422064	11	2.0833333333333335	0.023294723294723294	2046.0	41.0	108.0
0	124	463	28.0	51.5	0.11877445	269.0	0.7974385522357724	0.02445757947158532	2	1.5555555555555556	-0.0010296010296010245	2039.0	39.0	107.0
0	124	464	28.0	52.0	0.0772292	293.2713	1.3202021752967994	0.02750881664975502	2	1.5	0.0005148005148005175	2066.0	26.0	107.0
0	124	465	28.0	52.5	0.19639646	289.05554	1.6311719246894592	0.0408750640789963	2	1.5	0.006435006435006448	2066.0	25.0	107.0
0	124	601	28.0	120.5	0.046634212	521.75	2.425773318221962	-0.006774216513572684	14	2.4166666666666665	0.060875160875160914	2020.0	221.0	0.0
0	124	602	28.0	121.0	0.12318253	530.7123	1.704320152216083	-0.00884896771326149	13	2.3055555555555554	0.05392535392535396	2016.0	195.0	0.0
0	124	616	28.0	128.0	0.4152335	7.0	1.018126789981166	0.001870432418085835	6	1.9444444444444444	0.010296010296010322	2030.0	44.0	358.0
0	124	617	28.0	128.5	0.4313146	185.38074	1.2484181675615467	-0.021996991383970085	4	1.8055555555555556	0.009652509652509678	2024.0	38.0	354.0
0	124	618	28.0	129.0	0.5403563	53.227272	1.1715424513809425	-0.028510640947074076	8	2.111111111111111	0.01338481338481343	2025.0	56.0	350.0
0	125	202	27.5	-79.0	0.5568094	34.174286	0.8120949888641669	0.0017595902244093992	2	1.5	0.021106821106821123	2031.0	28.0	53.0
0	125	203	27.5	-78.5	0.731775	24.131935	0.8445143423503768	0.004099741742861235	1	1.3055555555555556	0.00012870012870014064	2032.0	47.0	53.0
0	125	204	27.5	-78.0	0.71173793	21.489563	0.7226827528099242	-0.01105222039730036	1	1.3333333333333333	-0.003088803088803071	2076.0	18.0	53.0
0	125	427	27.5	33.5	0.0953276	608.9	1.3590968703098374	0.11094907386875344	12	2.1944444444444446	0.06216216216216219	2034.0	14.0	302.0
0	125	428	27.5	34.0	0.20632964	208.07965	1.257266469617579	0.12232276472311905	11	2.25	0.051351351351351375	2034.0	45.0	302.0
0	125	431	27.5	35.5	0.19639339	67.33407	1.2122452553855758	0.11454076292238	11	2.111111111111111	0.051480051480051525	2046.0	36.0	303.0
0	125	458	27.5	49.0	0.08877936	241.4925	1.0140761207704516	0.05161434449467134	11	2.2222222222222223	0.028828828828828833	2031.0	61.0	105.0
0	125	459	27.5	49.5	0.07802996	415.12274	0.9783268276316283	0.05492983339936472	10	2.0833333333333335	0.02483912483912484	2046.0	46.0	106.0
0	125	461	27.5	50.5	0.35898998	77.68421	1.3917556425941173	0.04666502874902523	11	2.0555555555555554	0.01724581724581724	2046.0	58.0	108.0
0	125	465	27.5	52.5	0.13836722	84.4294	1.3962811115085392	0.014705538821263825	1	1.4166666666666667	-0.0021879021879021784	2066.0	24.0	107.0
0	125	600	27.5	120.0	0.057147384	817.0	2.326981718080457	-0.03153065353293308	13	2.3333333333333335	0.05945945945945949	2016.0	167.0	2.0
0	125	601	27.5	120.5	0.1241152	570.9838	1.756677069600714	-0.04425540348165666	13	2.388888888888889	0.04839124839124842	2016.0	159.0	2.0
0	125	602	27.5	121.0	0.27966177	383.7647	1.9653524077917397	-0.02312421200030823	12	2.388888888888889	0.0357786357786358	2016.0	142.0	1.0
0	125	615	27.5	127.5	0.27302387	44.45714	0.8850481730180697	0.015197609517120098	7	2.111111111111111	0.023423423423423444	2030.0	42.0	364.0
0	125	616	27.5	128.0	0.22620328	50.409092	1.012009564510844	0.0008916758644767903	5	1.9722222222222223	0.0050193050193050506	2025.0	65.0	362.0
0	125	617	27.5	128.5	0.30674145	80.10209	1.043396253571881	-0.01722300111184591	4	1.8888888888888888	0.004890604890604923	2025.0	62.0	360.0
0	126	199	27.0	-80.5	0.05742974	1191.3942	3.1684420304267076	0.05871530633858957	0	1.2777777777777777	0.0072072072072072195	2076.0	9.0	55.0
0	126	200	27.0	-80.0	0.14371386	494.51614	1.2413989018102505	0.0327207220439133	0	1.3611111111111112	0.015315315315315327	2076.0	8.0	56.0
0	126	201	27.0	-79.5	0.33331373	63.265625	1.0200856750296183	0.021904066484711937	0	1.3611111111111112	0.015057915057915068	2076.0	8.0	56.0
0	126	202	27.0	-79.0	0.5075318	72.99442	0.6952152770082048	-0.016266510515972415	7	1.8888888888888888	0.04324324324324327	2028.0	62.0	53.0
0	126	203	27.0	-78.5	0.6133281	49.31024	0.8645451892286722	-0.009845211190721834	6	1.8055555555555556	0.036164736164736186	2031.0	22.0	53.0
0	126	204	27.0	-78.0	0.61577255	28.504526	0.6939667190541844	-0.0009112478698873605	4	1.6944444444444444	0.030759330759330784	2076.0	13.0	53.0
0	126	205	27.0	-77.5	0.5445127	33.958363	0.9807341132039834	-0.00645146572925856	1	1.4166666666666667	0.01042471042471044	2056.0	10.0	53.0
0	126	206	27.0	-77.0	0.6136526	20.0	0.8886595545556543	-0.02316680332186713	1	1.2777777777777777	0.0046332046332046425	2076.0	23.0	53.0
0	126	427	27.0	33.5	0.22045307	255.48529	1.2928216917321125	0.13392473994652687	11	2.0277777777777777	0.05881595881595885	2034.0	27.0	302.0
0	126	428	27.0	34.0	0.17233184	192.42505	1.091095484356453	0.1305077104801626	9	2.138888888888889	0.060360360360360396	2035.0	36.0	302.0
0	126	431	27.0	35.5	0.29052958	25.59832	1.2867207893577974	0.11158370944275167	11	2.138888888888889	0.05083655083655088	2034.0	27.0	306.0
0	126	432	27.0	36.0	0.369799	23.168129	1.8141138533808936	0.115326633077943	9	2.0277777777777777	0.03951093951093955	2046.0	26.0	305.0
0	126	460	27.0	50.0	0.10240621	258.18182	1.074091990086758	0.07009847474559636	10	2.0555555555555554	0.012355212355212346	2036.0	43.0	108.0
0	126	461	27.0	50.5	0.20490204	130.88269	0.9139294518208281	0.07494024254946383	9	1.9444444444444444	0.00900900900900901	2024.0	45.0	108.0
0	126	462	27.0	51.0	0.27307385	79.35931	1.040672814376938	0.03583441609847465	9	1.9166666666666667	0.013256113256113259	2046.0	35.0	107.0
0	126	466	27.0	53.0	0.23299946	62.32853	1.3883866420211668	0.013183989857324468	1	1.4444444444444444	-0.007979407979407977	2039.0	24.0	107.0
0	126	470	27.0	55.0	0.18890303	86.82353	0.8700136712187404	0.04086301677135372	0	1.5277777777777777	-0.0009009009009008778	2057.0	56.0	106.0
0	126	471	27.0	55.5	0.117864825	89.75651	1.140197243318901	0.028451091610259036	1	1.5555555555555556	0.014157014157014184	2047.0	71.0	106.0
0	126	613	27.0	126.5	0.42565516	13.0	0.7493515272190879	0.00994710298096338	6	1.9444444444444444	0.023423423423423455	2052.0	17.0	367.0
0	126	614	27.0	127.0	0.2502874	41.12766	0.7715471951993426	0.00550453077571135	5	2.0555555555555554	0.02290862290862293	2040.0	32.0	367.0
0	126	616	27.0	128.0	0.09567333	297.3591	1.2878761116457595	-0.02382648734545162	4	1.8611111111111112	0.017374517374517395	2025.0	72.0	358.0
0	127	11	26.5	-174.5	6.6883225	0.0	1.1706651110820614	0.011524381012726431	3	1.5277777777777777	0.018918918918918927	2017.0	36.0	60.0
0	127	12	26.5	-174.0	6.4987254	0.0	1.161938006683861	0.030392864040413803	2	1.5277777777777777	0.015572715572715584	2017.0	36.0	60.0
0	127	13	26.5	-173.5	6.3091226	0.0	1.2206530804677724	0.04194299139390671	3	1.5555555555555556	0.01904761904761906	2017.0	42.0	60.0
0	127	201	26.5	-79.5	0.33473024	57.55	1.0178970232073796	0.013202896318861457	0	1.4166666666666667	0.014285714285714301	2076.0	10.0	55.0
0	127	202	26.5	-79.0	0.51469266	68.295456	1.015660077184686	0.007141078751616001	0	1.2777777777777777	0.004633204633204644	2065.0	13.0	53.0
0	127	204	26.5	-78.0	0.5059131	18.65642	0.7697238239944991	-0.00299771076938668	2	1.5277777777777777	0.024066924066924088	2048.0	30.0	53.0
0	127	205	26.5	-77.5	0.44682917	24.078865	0.8684177757163938	-0.02444886751239786	3	1.6666666666666667	0.030373230373230403	2074.0	17.0	53.0
0	127	206	26.5	-77.0	0.52263445	18.76923	0.9037969571693132	-0.023458756401445985	1	1.25	0.006306306306306321	2074.0	9.0	53.0
0	127	428	26.5	34.0	0.1698131	352.7896	1.1878544892468845	0.1323687194420273	10	1.9444444444444444	0.054054054054054085	2035.0	47.0	302.0
0	127	429	26.5	34.5	0.31201476	55.0	1.1440008484264117	0.1438557655034722	9	2.0555555555555554	0.053539253539253574	2051.0	17.0	304.0
0	127	432	26.5	36.0	0.27555785	86.27391	1.36288749442135	0.08299166072825266	9	2.0277777777777777	0.03951093951093955	2048.0	23.0	305.0
0	127	433	26.5	36.5	0.38830873	39.509804	1.138898162610448	0.08447387748032768	9	2.0833333333333335	0.038481338481338515	2048.0	24.0	305.0
0	127	460	26.5	50.0	0.03424605	1663.4167	1.3285130765712396	0.08576821093659173	13	2.1666666666666665	0.029601029601029605	2024.0	40.0	108.0
0	127	462	26.5	51.0	0.09933965	155.64594	0.7345334907931597	0.055845905171981965	5	1.75	0.0016731016731016887	2024.0	35.0	107.0
0	127	468	26.5	54.0	0.14491235	45.719425	1.5142951972156775	0.0005064821655372254	1	1.3888888888888888	-0.014929214929214913	2016.0	50.0	107.0
0	127	469	26.5	54.5	0.2504745	45.0	1.4361844737188691	-0.009527705892966754	1	1.3055555555555556	-0.015315315315315303	2066.0	29.0	106.0
0	127	470	26.5	55.0	0.2533358	62.339622	1.3548083945574738	-0.003324073784971321	0	1.3333333333333333	-0.010810810810810792	2067.0	9.0	106.0
0	127	472	26.5	56.0	0.1115	107.96397	1.5849886822549955	-0.014610167869845592	2	1.3888888888888888	-0.01776061776061775	2047.0	54.0	110.0
0	127	473	26.5	56.5	0.20719846	60.87987	1.543330453561959	-0.009629065955778032	2	1.6666666666666667	-0.022393822393822364	2030.0	54.0	107.0
0	127	613	26.5	126.5	0.3571919	69.40241	0.7723817301342603	0.011026997581145503	6	1.9722222222222223	0.016859716859716878	2052.0	19.0	367.0
0	127	615	26.5	127.5	0.038767543	2107.7178	1.3119477986950765	-0.015626229254782853	4	1.9166666666666667	0.009395109395109421	2035.0	28.0	367.0
0	127	616	26.5	128.0	0.1488606	589.32214	1.0363637346732006	-0.006724587946452865	5	2.0	0.0002574002574003021	2035.0	48.0	358.0
0	128	11	26.0	-174.5	6.6097875	0.0	1.0590657720974626	0.018624850362710887	2	1.5555555555555556	0.01441441441441443	2036.0	34.0	60.0
0	128	12	26.0	-174.0	6.4201875	0.0	1.0610742721706132	0.023910273090950812	2	1.5555555555555556	0.014929214929214944	2036.0	38.0	60.0
0	128	13	26.0	-173.5	6.2305875	0.0	1.0815499315350612	0.039701767652633696	2	1.5277777777777777	0.01634491634491636	2017.0	38.0	60.0
0	128	14	26.0	-173.0	6.0409875	0.0	0.967033442207444	0.04216077223589074	3	1.5277777777777777	0.01840411840411842	2036.0	32.0	60.0
0	128	15	26.0	-172.5	5.8513875	0.0	1.0549870449232694	0.035310740622681844	2	1.5	0.013127413127413144	2027.0	35.0	60.0
0	128	16	26.0	-172.0	5.661805	0.0	1.0507721582437997	0.03378769259059031	3	1.5277777777777777	0.01660231660231662	2027.0	51.0	60.0
0	128	18	26.0	-171.0	5.2825875	0.0	0.9977780226993321	0.03637299980484017	4	1.5	0.025482625482625504	2036.0	28.0	60.0
0	128	19	26.0	-170.5	5.0929875	0.0	1.0370586392854757	0.02677716924929882	4	1.5833333333333333	0.0245817245817246	2036.0	28.0	60.0
0	128	20	26.0	-170.0	4.9033875	0.0	0.9609410473016621	0.016734666553347335	3	1.5277777777777777	0.018404118404118423	2044.0	33.0	0.0
0	128	21	26.0	-169.5	4.7137876	0.0	1.115655930851685	0.027042406231611124	4	1.6111111111111112	0.036293436293436315	2049.0	29.0	0.0
0	128	201	26.0	-79.5	0.37132558	57.464905	0.7445654281416513	0.009163804878424137	3	1.6111111111111112	0.030888030888030906	2046.0	23.0	55.0
0	128	202	26.0	-79.0	0.51853615	37.813126	0.4875670718390601	0.00040959399291206483	2	1.6111111111111112	0.022136422136422158	2051.0	21.0	53.0
0	128	203	26.0	-78.5	0.42462647	19.223463	0.712147798465351	0.0032719991425789463	1	1.3888888888888888	0.006949806949806964	2058.0	42.0	53.0
0	128	204	26.0	-78.0	0.32009348	24.09164	0.8066178353343193	-0.002320004919994789	0	1.3055555555555556	0.005276705276705291	2058.0	26.0	53.0
0	128	205	26.0	-77.5	0.28008986	13.734178	1.001789059205459	-0.009879444902055001	1	1.3055555555555556	-0.00012870012870011462	2058.0	19.0	53.0
0	128	206	26.0	-77.0	0.3521135	11.696063	0.9703934794224551	-0.0057048500414607906	1	1.3055555555555556	0.007593307593307603	2074.0	10.0	53.0
0	128	428	26.0	34.0	0.4733693	155.66037	1.4642603137697485	0.13167005918118613	11	2.0277777777777777	0.05984555984555988	2034.0	35.0	301.0
0	128	429	26.0	34.5	0.24739072	103.094765	1.2367680800929397	0.13405962514698955	12	2.138888888888889	0.049806949806949836	2034.0	26.0	303.0
0	128	432	26.0	36.0	0.3794912	20.670658	1.149282798657871	0.06421459588984199	10	2.0555555555555554	0.04787644787644791	2048.0	28.0	305.0
0	128	433	26.0	36.5	0.25400296	23.63972	1.3845390160448998	0.08095239488241288	9	2.111111111111111	0.04813384813384816	2048.0	24.0	305.0
0	128	460	26.0	50.0	0.08817044	384.11935	0.9619629141789946	0.052589927423237426	12	2.138888888888889	0.030244530244530242	2024.0	51.0	108.0
0	128	461	26.0	50.5	0.09095462	298.4586	0.8406833442687375	0.07354358188220597	10	2.0555555555555554	0.01158301158301157	2024.0	49.0	107.0
0	128	462	26.0	51.0	0.04438657	808.2432	1.7814472825319336	0.1643862426423849	7	1.8333333333333333	0.006177606177606189	2024.0	54.0	107.0
0	128	464	26.0	52.0	0.2663666	37.0	0.7924443173007607	0.03619496117390837	3	1.6388888888888888	0.008108108108108115	2024.0	46.0	107.0
0	128	468	26.0	54.0	0.3110528	50.526318	1.2641159782876705	0.015493913420802807	1	1.5277777777777777	-0.0073359073359073245	2051.0	32.0	107.0
0	128	469	26.0	54.5	0.27585897	54.852535	1.193647987290619	0.009890081016783375	0	1.4444444444444444	-0.0023166023166022913	2039.0	46.0	106.0
0	128	470	26.0	55.0	0.16283402	397.38525	1.0409281838184887	0.012455187746639826	0	1.3888888888888888	-0.018018018018018	2067.0	25.0	106.0
0	128	471	26.0	55.5	0.057671864	668.54364	1.202071579676282	0.017605359622335892	0	1.4722222222222223	-0.009909909909909894	2048.0	32.0	106.0
0	128	472	26.0	56.0	0.09238729	405.37314	1.5898374070414072	0.0031623146141183667	3	1.7222222222222223	0.005148005148005168	2047.0	54.0	110.0
0	128	606	26.0	123.0	0.6389187	52.454544	1.384947820089854	0.04439109739226052	5	1.9444444444444444	0.023680823680823714	2079.0	4.0	399.0
0	128	607	26.0	123.5	0.82855076	45.346153	1.3703170665751465	0.036208508809266446	5	1.8333333333333333	0.01698841698841702	2091.0	1.0	397.0
0	128	609	26.0	124.5	1.1355737	20.0	1.357551515980793	0.0320765055747788	4	1.7222222222222223	0.01003861003861007	2040.0	29.0	393.0
0	128	622	26.0	131.0	1.3373461	32.71486	1.1421141003054138	-0.019994336864891146	9	2.138888888888889	0.016344916344916374	2022.0	69.0	0.0
0	129	15	25.5	-172.5	5.7728524	0.0	0.974858378759609	0.016692380381314875	2	1.4444444444444444	0.014157014157014168	2017.0	28.0	60.0
0	129	16	25.5	-172.0	5.5832524	0.0	1.028958022982372	0.011147427268437357	3	1.4444444444444444	0.024710424710424728	2036.0	29.0	60.0
0	129	18	25.5	-171.0	5.2040524	0.0	0.8936680052535528	0.030724147588680584	5	1.5833333333333333	0.02844272844272846	2044.0	20.0	60.0
0	129	19	25.5	-170.5	5.0144525	0.0	1.0084338067798626	0.03516560182907309	4	1.5555555555555556	0.025997425997426014	2044.0	23.0	60.0
0	129	20	25.5	-170.0	4.8248525	0.0	1.1065254280020442	0.021450971218885492	4	1.5833333333333333	0.027927927927927948	2027.0	24.0	0.0
0	129	21	25.5	-169.5	4.6352525	0.0	1.032991177871849	0.022222377249528066	4	1.6388888888888888	0.03050193050193053	2027.0	33.0	0.0
0	129	201	25.5	-79.5	0.4480499	44.162678	0.8201564860048446	0.0055197084074371655	4	1.7222222222222223	0.03449163449163452	2051.0	29.0	55.0
0	129	202	25.5	-79.0	0.47538686	29.957836	0.4370191990508392	-0.0025162725205748818	9	2.0	0.03835263835263838	2038.0	25.0	53.0
0	129	203	25.5	-78.5	0.31315064	22.572264	0.5491161731230663	-0.021749017516532354	3	1.7777777777777777	0.01879021879021882	2056.0	33.0	53.0
0	129	204	25.5	-78.0	0.15804139	49.085537	0.9462330008909496	-0.018421139784279367	0	1.3055555555555556	0.005276705276705291	2076.0	19.0	53.0
0	129	205	25.5	-77.5	0.0978285	497.51712	0.8857602099424184	-0.016526209663954253	0	1.2777777777777777	0.0012870012870013015	2056.0	12.0	53.0
0	129	206	25.5	-77.0	0.2351612	13.576586	0.5605080822961668	-0.003035590765401483	2	1.6111111111111112	0.023680823680823703	2051.0	12.0	53.0
0	129	207	25.5	-76.5	0.3764178	13.354304	0.7761063072924851	-0.00909691352591617	1	1.3611111111111112	0.01196911196911198	2058.0	16.0	53.0
0	129	429	25.5	34.5	0.29157463	88.289795	1.425104702520085	0.12355905758713773	11	2.111111111111111	0.04324324324324327	2034.0	24.0	303.0
0	129	433	25.5	36.5	0.2969187	25.83068	1.194031366051175	0.06415197894555821	9	2.0277777777777777	0.04182754182754186	2034.0	34.0	305.0
0	129	434	25.5	37.0	0.2081694	99.88744	1.1170509916547127	0.07581502398275834	9	2.0277777777777777	0.06138996138996142	2048.0	21.0	305.0
0	129	463	25.5	51.5	0.0789166	609.68506	1.0580031932728835	0.0814256080858467	5	1.75	0.004504504504504514	2024.0	46.0	107.0
0	129	464	25.5	52.0	0.26240715	71.944336	0.5071774640745123	0.03848582364678558	2	1.5833333333333333	0.0021879021879022027	2024.0	41.0	107.0
0	129	465	25.5	52.5	0.45002833	41.0	0.5790296500043207	0.045570914234469295	2	1.5	-0.0007722007722007623	2016.0	68.0	107.0
0	129	468	25.5	54.0	0.28164166	56.0	0.6253684387398111	0.04251417511509317	0	1.4722222222222223	-0.015572715572715551	2016.0	44.0	107.0
0	129	479	25.5	59.5	0.26955006	34.614037	1.1257438562111124	0.05111078168231005	3	1.9166666666666667	-0.008365508365508345	2026.0	74.0	102.0
0	129	480	25.5	60.0	0.21373272	153.56276	1.0328431719757314	0.05149208059490115	2	1.8611111111111112	-0.00012870012870010682	2018.0	106.0	102.0
0	129	481	25.5	60.5	0.1627318	220.6758	1.1127832330736387	0.06316689780502537	1	1.7777777777777777	0.0007722007722007918	2018.0	88.0	102.0
0	129	602	25.5	121.0	0.069147475	1606.1813	2.559113961623304	0.013781393047379908	4	1.9166666666666667	0.02561132561132564	2059.0	22.0	81.0
0	129	603	25.5	121.5	0.07427126	1162.1917	1.5426476754629137	0.004067274912482738	4	1.8888888888888888	0.02882882882882886	2064.0	12.0	396.0
0	129	604	25.5	122.0	0.19146582	553.0	1.188918814078947	0.02912391451854178	4	1.9166666666666667	0.011196911196911222	2059.0	12.0	403.0
0	129	610	25.5	125.0	1.0580978	18.928572	0.8027269026442396	0.02632450278026062	5	1.75	0.005791505791505805	2052.0	13.0	396.0
0	130	25	25.0	-167.5	3.7983177	0.0	1.033659475502604	0.0325250495818554	4	1.5	0.028314028314028336	2027.0	39.0	55.0
0	130	193	25.0	-83.5	0.72775143	27.469635	1.3093931484879497	0.0021365193220183876	2	1.5833333333333333	0.009909909909909934	2017.0	62.0	27.0
0	130	194	25.0	-83.0	0.58022445	32.786396	0.9871762116490572	0.03234980363955735	2	1.5833333333333333	0.01866151866151868	2017.0	74.0	53.0
0	130	195	25.0	-82.5	0.40677473	46.72973	0.8173433553271355	0.022430371128707938	4	1.6388888888888888	0.02895752895752898	2017.0	103.0	53.0
0	130	197	25.0	-81.5	0.20939206	117.18614	1.3145045707411058	0.03897885014766049	12	2.0833333333333335	0.06087516087516089	2025.0	52.0	56.0
0	130	199	25.0	-80.5	0.24237551	194.20708	1.2298137174430765	0.019975843580736702	0	1.4166666666666667	0.0052767052767052946	2051.0	12.0	56.0
0	130	201	25.0	-79.5	0.5439838	32.054165	0.846644118533587	0.013543186301973806	3	1.75	0.01994851994851997	2038.0	28.0	53.0
0	130	202	25.0	-79.0	0.5185831	22.84296	0.8957936769846707	-0.0030635401672208656	9	2.0	0.03783783783783787	2051.0	49.0	53.0
0	130	203	25.0	-78.5	0.4279259	17.97719	0.6892593408958189	-0.061829771849376526	8	1.9722222222222223	0.03256113256113259	2056.0	23.0	53.0
0	130	204	25.0	-78.0	0.19671737	24.110126	0.924387367547917	-0.027422252733338745	0	1.3611111111111112	0.005534105534105554	2076.0	17.0	53.0
0	130	205	25.0	-77.5	0.12348779	40.988937	0.7092169819288343	-0.003659842366703872	7	1.8333333333333333	0.03268983268983271	2051.0	12.0	53.0
0	130	206	25.0	-77.0	0.25096202	11.889189	0.8037916555327395	-0.011759897709060316	3	1.6388888888888888	0.017889317889317906	2051.0	15.0	53.0
0	130	207	25.0	-76.5	0.4194665	10.448329	0.8118604241294634	-0.018237021276780216	1	1.4166666666666667	0.015057915057915077	2051.0	11.0	53.0
0	130	208	25.0	-76.0	0.567225	10.715936	0.9974433152082053	-0.013515171265149437	0	1.3055555555555556	0.00759330759330761	2051.0	17.0	53.0
0	130	430	25.0	35.0	0.3294288	55.52324	1.46449704070305	0.11783353323115246	8	2.0	0.037580437580437595	2048.0	17.0	303.0
0	130	431	25.0	35.5	0.48321357	25.0	1.384404831922749	0.10194695024658643	7	1.9166666666666667	0.03204633204633207	2048.0	17.0	303.0
0	130	433	25.0	36.5	0.30498025	31.538462	1.2127522884091542	0.05193810407848065	7	1.9166666666666667	0.03436293436293438	2048.0	13.0	306.0
0	130	434	25.0	37.0	0.1630307	49.23847	1.127267055181495	0.07919208699811202	9	1.9722222222222223	0.047232947232947256	2048.0	19.0	305.0
0	130	463	25.0	51.5	0.13078435	110.33695	0.679611387294823	0.06413143655518072	5	1.7777777777777777	-0.002316602316602308	2016.0	37.0	107.0
0	130	464	25.0	52.0	0.2981552	55.463818	0.42532154419264273	0.03835410339101643	3	1.6388888888888888	0.008108108108108115	2039.0	17.0	107.0
0	130	465	25.0	52.5	0.38506827	34.603485	0.5124971279552607	0.04006368282510847	2	1.5	-0.0002574002574002518	2016.0	55.0	107.0
0	130	466	25.0	53.0	0.36594048	38.623737	0.4986522481799098	0.04823614464977999	0	1.3333333333333333	0.0010296010296010575	2030.0	30.0	107.0
0	130	469	25.0	54.5	0.05861694	356.59573	1.1454415654235997	0.05143309528723125	0	1.3333333333333333	-0.01364221364221363	2051.0	37.0	106.0
0	130	597	25.0	118.5	0.039361723	2221.8242	2.9097355290908706	0.08378944870253857	10	2.1944444444444446	0.05341055341055344	2046.0	37.0	48.0
0	130	598	25.0	119.0	0.14421141	1188.3248	2.090511175650384	0.04226230631677691	8	2.1666666666666665	0.019047619047619063	2041.0	41.0	46.0
0	130	603	25.0	121.5	0.04358577	346.42044	1.4700681165453384	0.028682404380842047	2	1.6666666666666667	0.023938223938223965	2059.0	7.0	399.0
0	130	608	25.0	124.0	0.9129666	163.9303	0.746321089680185	0.013703984379224682	4	1.7222222222222223	0.01595881595881598	2025.0	24.0	401.0
0	130	609	25.0	124.5	1.08281	34.808823	0.8310431570359718	0.008731194260921782	4	1.6944444444444444	0.0052767052767053015	2052.0	12.0	406.0
0	130	610	25.0	125.0	1.1156927	162.51468	0.8900405174565755	0.011073817305309208	5	1.6111111111111112	0.00875160875160878	2052.0	22.0	398.0
0	131	25	24.5	-167.5	3.7197826	0.0	1.0104119808983645	0.02308214051478051	3	1.4444444444444444	0.03140283140283142	2026.0	60.0	55.0
0	131	26	24.5	-167.0	3.5301826	0.0	0.9709255605011177	0.011277910051022272	4	1.5	0.03166023166023168	2026.0	62.0	55.0
0	131	194	24.5	-83.0	0.4849675	35.3125	1.2671861328099938	0.005021496144234527	1	1.6388888888888888	0.01763191763191765	2051.0	7.0	56.0
0	131	195	24.5	-82.5	0.38843176	53.285713	1.172505869433487	0.026206191998839667	2	1.6944444444444444	0.024066924066924088	2051.0	7.0	56.0
0	131	196	24.5	-82.0	0.3213725	81.94255	1.2110628966293833	0.027540521361631626	1	1.6388888888888888	0.02020592020592022	2051.0	9.0	57.0
0	131	200	24.5	-80.0	0.50759035	34.530434	0.8760032534301003	0.019324120437711423	0	1.5277777777777777	0.011454311454311476	2065.0	15.0	55.0
0	131	201	24.5	-79.5	0.6369272	24.47619	0.9356744478645851	0.012736694293789722	7	1.8888888888888888	0.030630630630630658	2038.0	41.0	53.0
0	131	202	24.5	-79.0	0.6299853	20.520365	0.8017472291109119	-0.004501106599801366	9	2.0	0.03706563706563709	2038.0	48.0	53.0
0	131	203	24.5	-78.5	0.48889312	17.238237	0.6492345452650377	-0.01750930964948233	6	1.9722222222222223	0.025611325611325637	2054.0	26.0	53.0
0	131	204	24.5	-78.0	0.35295114	16.361385	0.9452671494154132	-0.04320987524401709	2	1.5277777777777777	0.006048906048906077	2051.0	15.0	53.0
0	131	205	24.5	-77.5	0.31058365	10.821616	0.6778474627624498	0.0005962549675235795	4	1.6944444444444444	0.023552123552123584	2058.0	19.0	53.0
0	131	206	24.5	-77.0	0.38558236	9.181767	0.568815298908858	0.002123044121357137	6	1.7777777777777777	0.0316602316602317	2051.0	12.0	53.0
0	131	207	24.5	-76.5	0.51621306	8.16317	0.9000464759331986	-0.014950869960962718	0	1.4166666666666667	0.012226512226512248	2051.0	11.0	53.0
0	131	208	24.5	-76.0	0.6601587	9.31659	1.0098185038981145	-0.004569137307773655	2	1.5	0.012612612612612636	2051.0	10.0	53.0
0	131	209	24.5	-75.5	0.7373433	7.704054	1.1026988741312131	-0.002641930822747676	2	1.4444444444444444	0.006435006435006463	2051.0	15.0	53.0
0	131	210	24.5	-75.0	0.9178357	4.245614	1.2393326061439067	0.004652701112573571	2	1.4722222222222223	0.015057915057915084	2038.0	31.0	53.0
0	131	211	24.5	-74.5	1.1041822	3.9126213	1.2029761359145306	-0.02157201744059356	2	1.4722222222222223	0.012998712998713023	2051.0	32.0	53.0
0	131	430	24.5	35.0	0.40723306	51.561134	1.2393947092235644	0.12574192163907688	7	1.9444444444444444	0.041184041184041204	2048.0	21.0	303.0
0	131	431	24.5	35.5	0.3932418	33.769756	1.3069045508463288	0.13069194162420572	8	1.9722222222222223	0.028442728442728472	2048.0	40.0	303.0
0	131	434	24.5	37.0	0.19120027	46.685863	1.2154850670941642	0.04020683300933832	6	1.9166666666666667	0.025611325611325647	2048.0	17.0	304.0
0	131	435	24.5	37.5	0.14900218	134.25517	1.2895706028228398	0.04611491609393856	12	2.2222222222222223	0.027284427284427298	2048.0	23.0	303.0
0	131	436	24.5	38.0	0.12746495	3882.7283	1.3863654133747332	0.07823184222824325	12	2.3055555555555554	0.04054054054054057	2048.0	24.0	303.0
0	131	462	24.5	51.0	0.22011343	65.66154	0.7738303936417982	0.05025331253225227	3	1.6388888888888888	0.008622908622908633	2016.0	57.0	107.0
0	131	463	24.5	51.5	0.25064835	54.26816	0.7320043533912791	0.04988927270166063	2	1.6111111111111112	0.0005148005148005244	2016.0	39.0	107.0
0	131	464	24.5	52.0	0.2681131	45.79969	0.56902273353768	0.04645489771616351	2	1.5	-0.0020592020592020525	2039.0	35.0	107.0
0	131	465	24.5	52.5	0.21430758	60.2696	0.7052584250773734	0.04397172342927534	1	1.4166666666666667	-0.002960102960102951	2016.0	55.0	107.0
0	131	466	24.5	53.0	0.18457206	60.157433	0.6870751191281098	0.04321099336428273	0	1.5	-0.004633204633204612	2030.0	34.0	107.0
0	131	467	24.5	53.5	0.14741704	88.764946	0.5665349037932562	0.05248207842451998	0	1.4444444444444444	-0.0018018018018017834	2030.0	38.0	107.0
0	131	597	24.5	118.5	0.1631478	1616.8823	2.0540612433476118	0.005973896591141031	6	2.0277777777777777	0.019948519948519976	2053.0	16.0	50.0
0	131	605	24.5	122.5	0.40095997	81.1761	0.8128700894667418	0.02397801306737661	6	2.0	0.026512226512226525	2052.0	24.0	400.0
0	131	606	24.5	123.0	0.58282554	67.24258	0.7712202350888798	0.013032560268071744	6	1.9444444444444444	0.019305019305019322	2025.0	19.0	400.0
0	131	607	24.5	123.5	0.7681421	52.83975	0.9012157839871097	0.010998991472429664	6	1.8888888888888888	0.016988416988417007	2025.0	19.0	400.0
0	131	622	24.5	131.0	1.5754709	1.0	0.9560877695687602	-0.023754640975543695	7	2.0277777777777777	0.014028314028314065	2024.0	42.0	0.0
0	131	667	24.5	153.5	6.7136874	0.0	0.7681897813750392	0.0064285784913409305	8	2.111111111111111	0.010810810810810846	2031.0	32.0	0.0
0	132	26	24.0	-167.0	3.4516475	0.0	0.9587790878454389	0.007211802441934451	4	1.3333333333333333	0.03526383526383528	2026.0	56.0	55.0
0	132	27	24.0	-166.5	3.2620552	0.0	0.82101618740033	0.007234221080825373	4	1.3611111111111112	0.03951093951093952	2046.0	27.0	55.0
0	132	30	24.0	-165.0	2.6932476	0.0	1.0647632489346186	0.02331168913353543	4	1.3055555555555556	0.025611325611325626	2027.0	39.0	55.0
0	132	199	24.0	-80.5	0.41514215	43.014706	0.8263825996529538	0.02734446051591395	7	1.9166666666666667	0.03281853281853285	2032.0	15.0	56.0
0	132	200	24.0	-80.0	0.45535398	32.67681	0.9211650527916142	0.023656890465959327	1	1.6666666666666667	0.008751608751608773	2082.0	11.0	54.0
0	132	201	24.0	-79.5	0.5378359	25.762846	0.9727571899678341	0.037359024898162105	3	1.7222222222222223	0.02084942084942088	2080.0	6.0	54.0
0	132	202	24.0	-79.0	0.58008546	22.847572	0.7006523793404333	0.01100846947395194	10	2.111111111111111	0.041698841698841735	2058.0	35.0	54.0
0	132	203	24.0	-78.5	0.5227443	19.13847	0.7520004960078537	0.010985761671124514	10	2.1666666666666665	0.035263835263835294	2056.0	25.0	53.0
0	132	204	24.0	-78.0	0.5230535	16.299097	0.639768296134021	-0.013018268037156763	10	2.1944444444444446	0.03770913770913774	2051.0	19.0	53.0
0	132	205	24.0	-77.5	0.49361345	14.367579	0.7460564591817108	0.006734644368849671	2	1.6111111111111112	0.017245817245817273	2051.0	25.0	53.0
0	132	206	24.0	-77.0	0.57264435	9.335329	0.6540085697159322	0.005938976597859788	3	1.6666666666666667	0.023166023166023196	2038.0	25.0	53.0
0	132	207	24.0	-76.5	0.64938873	8.363405	0.5124376853155312	0.0018707924573143353	2	1.6388888888888888	0.01943371943371946	2031.0	34.0	53.0
0	132	208	24.0	-76.0	0.76899344	9.962963	0.8795915602955905	0.002188540207035586	1	1.4166666666666667	0.008622908622908649	2051.0	13.0	53.0
0	132	209	24.0	-75.5	0.85210365	5.4142075	1.1079009497968855	0.002753717779761619	1	1.4166666666666667	0.008622908622908649	2051.0	6.0	53.0
0	132	210	24.0	-75.0	0.9760469	4.860515	1.1781000922993237	0.0037289688572064578	2	1.5	0.00952380952380955	2051.0	4.0	53.0
0	132	211	24.0	-74.5	1.146817	4.6666665	1.1940185613805376	-0.007765022391305831	2	1.5	0.019562419562419588	2036.0	42.0	53.0
0	132	430	24.0	35.0	0.45924178	34.34426	0.8898184504346731	0.12040985732700478	4	1.6944444444444444	0.038996138996139025	2034.0	30.0	302.0
0	132	431	24.0	35.5	0.38295233	27.030933	1.1506066770709202	0.1235266021956043	4	1.8055555555555556	0.022265122265122284	2034.0	37.0	302.0
0	132	432	24.0	36.0	0.5490046	19.520958	1.1833636610818987	0.10144266871965726	2	1.6944444444444444	0.02483912483912487	2046.0	26.0	302.0
0	132	435	24.0	37.5	0.183723	166.0	1.1837222025248841	0.03070652307835854	12	2.2222222222222223	0.03938223938223941	2048.0	44.0	303.0
0	132	436	24.0	38.0	0.08353751	186.76796	1.1698589997090907	0.048674847598356996	14	2.4166666666666665	0.03642213642213644	2048.0	30.0	303.0
0	132	437	24.0	38.5	0.115684964	120.26667	1.1390219457481925	0.036004726807004825	10	2.1944444444444446	0.04054054054054057	2048.0	30.0	302.0
0	132	475	24.0	57.5	0.070413046	212.68326	1.173737169880123	0.046196349004703915	3	1.9166666666666667	-0.0014157014157013884	2047.0	46.0	116.0
0	132	476	24.0	58.0	0.056156285	285.772	1.1296725348061614	0.04549978922566193	3	1.9722222222222223	-0.00038610038610036035	2043.0	48.0	116.0
0	132	477	24.0	58.5	0.10398492	1061.8246	1.3308538550656517	0.030542044834018067	6	2.0833333333333335	0.0006435006435006642	2043.0	63.0	116.0
0	132	598	24.0	119.0	0.35324124	425.9535	1.550749807867264	-0.012507884381391832	6	2.0555555555555554	0.019047619047619074	2038.0	24.0	55.0
0	132	599	24.0	119.5	0.2052093	644.68616	1.6501175151312386	0.015793653791611628	6	2.0277777777777777	0.037966537966538	2038.0	32.0	96.0
0	132	603	24.0	121.5	0.10100109	286.0223	1.1356563865877185	0.04050637561894377	6	1.8611111111111112	0.03642213642213645	2058.0	10.0	405.0
0	133	35	23.5	-162.5	1.6667126	0.505	0.6150687515747522	0.022706880992784707	4	1.3055555555555556	0.025868725868725878	2044.0	16.0	54.0
0	133	36	23.5	-162.0	1.4771414	1.0	0.5002925300145349	0.012115645985696498	4	1.3611111111111112	0.02561132561132562	2044.0	23.0	54.0
0	133	140	23.5	-110.0	0.09996309	95.0	1.6072753021977737	0.09795048586489766	7	1.9166666666666667	0.016344916344916378	2019.0	32.0	25.0
0	133	141	23.5	-109.5	0.18275644	31.528	0.8484123990522427	0.0908435956170169	10	2.0555555555555554	0.016473616473616507	2022.0	29.0	26.0
0	133	182	23.5	-89.0	0.8667807	3.0	0.8796763061016629	0.036458917541577596	2	1.8055555555555556	0.019691119691119717	0.0	0.0	51.0
0	133	193	23.5	-83.5	0.21675606	211.55385	1.1725704432055037	0.04277180556068333	0	1.5555555555555556	0.015444015444015462	2051.0	17.0	56.0
0	133	194	23.5	-83.0	0.12431757	1505.1936	1.1577712796200759	0.049443903382771756	0	1.5555555555555556	0.016988416988417007	2051.0	24.0	56.0
0	133	195	23.5	-82.5	0.06519316	5012.122	1.2120415815050298	0.038012576542588675	0	1.5277777777777777	0.005019305019305036	2051.0	19.0	56.0
0	133	196	23.5	-82.0	0.076231435	626.4101	1.1788927470357025	0.04840903486854756	0	1.5277777777777777	0.00579150579150581	2051.0	11.0	56.0
0	133	197	23.5	-81.5	0.0764443	391.669	1.2367207007135386	0.047382282932878994	0	1.5277777777777777	0.005534105534105553	2063.0	11.0	56.0
0	133	198	23.5	-81.0	0.17155889	82.41503	0.9489537024488858	0.037493265510254975	2	1.6944444444444444	0.02715572715572719	2038.0	14.0	54.0
0	133	199	23.5	-80.5	0.2457798	74.479294	1.0845721195675486	0.04110554634482305	0	1.5277777777777777	0.01325611325611328	2067.0	18.0	54.0
0	133	200	23.5	-80.0	0.2731869	94.73224	0.9144545838872463	0.05500632057998951	1	1.6388888888888888	0.012226512226512255	2032.0	24.0	54.0
0	133	201	23.5	-79.5	0.36104572	34.0	0.8647569538715397	0.04997678769898024	2	1.7222222222222223	0.020077220077220105	2076.0	12.0	54.0
0	133	202	23.5	-79.0	0.39258084	28.23509	0.9339726754386158	0.03121401555353344	9	2.111111111111111	0.04118404118404122	2051.0	22.0	54.0
0	133	203	23.5	-78.5	0.3762493	25.00625	0.9945693061050737	0.030053545847939955	11	2.1944444444444446	0.031274131274131305	2057.0	23.0	54.0
0	133	204	23.5	-78.0	0.45690596	21.400381	0.9482439383039243	0.027123019763695855	10	2.138888888888889	0.038481338481338515	2031.0	40.0	54.0
0	133	205	23.5	-77.5	0.5916161	17.647135	0.8558457741144759	0.01102573645950379	8	2.0277777777777777	0.03230373230373234	2031.0	35.0	53.0
0	133	206	23.5	-77.0	0.70411885	12.007764	0.672043103435168	-0.0042683128059996245	6	1.9166666666666667	0.03153153153153156	2058.0	8.0	53.0
0	133	207	23.5	-76.5	0.7798246	8.865178	0.6654521594031994	0.007008952329885118	10	2.1944444444444446	0.04491634491634495	2051.0	12.0	53.0
0	133	208	23.5	-76.0	0.8126638	9.104363	0.9105025175291633	0.011633229456500985	7	2.0277777777777777	0.035135135135135165	2051.0	12.0	53.0
0	133	209	23.5	-75.5	0.8982817	7.237844	0.677545798800979	0.003186078626913516	2	1.6388888888888888	0.020205920205920234	2080.0	4.0	53.0
0	133	210	23.5	-75.0	0.98712206	13.245989	1.2676374907100192	0.014085055501860247	1	1.4722222222222223	0.006048906048906072	2080.0	3.0	53.0
0	133	212	23.5	-74.0	1.1030549	6.0	1.1878076382074183	-0.002041406547023533	1	1.4166666666666667	0.015057915057915079	2078.0	10.0	53.0
0	133	430	23.5	35.0	0.5478135	29.0	1.5963344903205077	0.16249176025422377	0	0.0	0.0	2034.0	35.0	301.0
0	133	431	23.5	35.5	0.39365706	23.436277	1.6252082530767211	0.1599800784455635	3	1.6666666666666667	0.02960102960102963	2034.0	31.0	302.0
0	133	437	23.5	38.5	0.15738449	108.70356	1.2525930716034386	0.0511713886034241	10	2.138888888888889	0.03333333333333336	2048.0	38.0	302.0
0	133	477	23.5	58.5	0.1007251	231.5298	1.2787671282649407	0.04030534230765609	7	2.138888888888889	0.028185328185328207	2047.0	54.0	114.0
0	133	598	23.5	119.0	0.35008693	208.70488	1.0659845181041894	0.010178253026749767	1	1.8888888888888888	0.01184041184041187	2036.0	34.0	62.0
0	133	599	23.5	119.5	0.16346331	270.72186	1.7834640421603003	0.03332594662259167	8	2.1666666666666665	0.031145431145431175	2041.0	21.0	104.0
0	133	603	23.5	121.5	0.19647983	225.3793	1.0210881765332571	0.042410666031421684	5	1.7777777777777777	0.028828828828828854	2058.0	10.0	411.0
0	134	35	23.0	-162.5	1.5881776	0.86259544	0.6531946348539864	0.00980145873450923	3	1.3611111111111112	0.023037323037323046	2044.0	16.0	54.0
0	134	37	23.0	-161.5	1.2089776	1.0	0.5851472903786624	-0.006843727897670869	3	1.3055555555555556	0.02406692406692408	2044.0	14.0	54.0
0	134	38	23.0	-161.0	1.0217624	1.0	0.49750954716218004	-0.0008280298936548108	4	1.3333333333333333	0.019819819819819832	2044.0	14.0	57.0
0	134	140	23.0	-110.0	0.094286375	592.87225	1.1562248764616512	0.10787901112516096	13	2.361111111111111	0.023294723294723325	2030.0	41.0	25.0
0	134	180	23.0	-90.0	0.60365415	7.0	0.8646804606899174	0.036600558416235315	3	1.8055555555555556	0.03075933075933079	2031.0	5.0	51.0
0	134	183	23.0	-88.5	0.7105734	5.5263157	0.7987366132252977	0.043202058412663835	4	1.8888888888888888	0.036550836550836574	0.0	0.0	51.0
0	134	191	23.0	-84.5	0.19614677	84.15151	1.2985268987520777	0.030596374038908525	2	1.6388888888888888	0.020978120978121004	2051.0	1.0	56.0
0	134	192	23.0	-84.0	0.09258817	197.36595	1.351130944113968	0.024009377705277307	0	1.6111111111111112	0.014157014157014178	2051.0	5.0	56.0
0	134	193	23.0	-83.5	0.091005094	212.41438	1.5558597831431227	0.040131292839016036	0	1.4166666666666667	0.0047619047619047805	2031.0	30.0	57.0
0	134	200	23.0	-80.0	0.11946556	108.12919	1.468285420815598	0.028057847880931686	4	1.7777777777777777	0.030373230373230403	2071.0	15.0	54.0
0	134	201	23.0	-79.5	0.18953145	74.72485	0.8796706901903235	0.03183891962843603	2	1.7222222222222223	0.026769626769626798	2057.0	18.0	54.0
0	134	202	23.0	-79.0	0.21084107	64.78459	0.9762138418992624	0.033735253919391445	4	1.8333333333333333	0.026769626769626804	2058.0	17.0	54.0
0	134	203	23.0	-78.5	0.19420989	82.12174	1.0572758638772939	0.04100049061707979	6	1.9722222222222223	0.028957528957528986	2058.0	13.0	54.0
0	134	204	23.0	-78.0	0.3341902	25.0	0.9314102357252936	0.03116748794619857	8	2.138888888888889	0.03230373230373233	2051.0	24.0	54.0
0	134	205	23.0	-77.5	0.48225707	17.894737	0.894190739351457	0.0279897410637866	8	2.138888888888889	0.03693693693693697	2057.0	16.0	54.0
0	134	206	23.0	-77.0	0.55399626	15.095563	0.5896179759000172	0.009047144896033976	11	2.2222222222222223	0.03629343629343632	2057.0	25.0	54.0
0	134	207	23.0	-76.5	0.6334589	11.337695	0.5364481600476707	0.0013761993463710792	11	2.25	0.04028314028314031	2057.0	20.0	53.0
0	134	208	23.0	-76.0	0.6794885	10.065217	0.8724300272663806	0.009404521638320673	1	1.5555555555555556	0.01235521235521238	2051.0	5.0	53.0
0	134	210	23.0	-75.0	0.82159466	27.827003	1.1827877708230352	0.02065190049096688	1	1.4166666666666667	0.001158301158301179	2090.0	3.0	53.0
0	134	211	23.0	-74.5	0.89775777	10.211443	0.9320712723010522	-0.010675364421707509	1	1.4722222222222223	0.009137709137709163	2051.0	5.0	53.0
0	134	212	23.0	-74.0	0.9359414	9.751351	1.2538898155454594	0.0052168125646982755	1	1.5	0.012612612612612636	2058.0	1.0	53.0
0	134	213	23.0	-73.5	1.067649	9.545455	1.2497850775222588	-0.011404790343986948	1	1.4444444444444444	0.0074646074646074825	2057.0	7.0	53.0
0	134	431	23.0	35.5	0.56205046	19.050926	1.750216410802254	0.19252586222864926	2	1.6388888888888888	0.02200772200772204	2034.0	38.0	302.0
0	134	432	23.0	36.0	0.46071264	14.674674	1.696670913658388	0.15899005993567045	1	1.6388888888888888	0.014800514800514834	2034.0	43.0	302.0
0	134	433	23.0	36.5	0.49260816	15.291667	1.4875083656659998	0.13416879784258529	2	1.75	0.015315315315315343	2039.0	22.0	302.0
0	134	437	23.0	38.5	0.1872007	136.53621	1.3243310533884638	0.039555279394500625	7	2.0	0.029343629343629378	2039.0	26.0	302.0
0	134	438	23.0	39.0	0.1832512	188.63077	1.2177262569100342	0.05022913451274777	6	1.9444444444444444	0.03268983268983272	2039.0	29.0	302.0
0	134	478	23.0	59.0	0.14467496	72.323074	1.0492560910250306	0.052103835058491824	10	2.1666666666666665	0.029086229086229105	2047.0	41.0	113.0
0	134	479	23.0	59.5	0.15625186	57.33	1.0885161232182854	0.032865833457348365	5	1.9166666666666667	0.008108108108108145	2045.0	36.0	113.0
0	134	497	23.0	68.5	0.14346334	301.0	1.1044015786211192	0.08618573227699516	1	1.7777777777777777	0.024195624195624217	2022.0	103.0	80.0
0	134	498	23.0	69.0	0.055732787	348.29623	1.6546277062681674	0.13148775625741113	1	1.6666666666666667	0.023423423423423444	2039.0	88.0	80.0
0	134	500	23.0	70.0	0.070256464	665.6929	2.5750257633414795	0.11667236289305782	7	2.0	0.04169884169884173	2047.0	117.0	80.0
0	134	588	23.0	114.0	0.02561171	3300.4612	4.750903815242716	0.021912578294392415	11	2.3333333333333335	0.058687258687258714	2039.0	68.0	76.0
0	134	602	23.0	121.0	0.07349454	268.2087	1.3015063874719834	0.049003680379246406	5	1.6944444444444444	0.0263835263835264	2052.0	11.0	418.0
0	134	603	23.0	121.5	0.23459934	145.42105	0.9139832328845098	0.04006818986352467	4	1.8055555555555556	0.026383526383526406	2035.0	22.0	416.0
0	135	39	22.5	-160.5	0.753857	5.5	0.6583791269405826	-0.02154718783670182	3	1.1666666666666667	0.022651222651222654	2044.0	33.0	57.0
0	135	40	22.5	-160.0	0.6266161	14.362264	0.6419531084507484	-0.022084422159324157	2	1.0833333333333333	0.016602316602316605	2044.0	24.0	57.0
0	135	41	22.5	-159.5	0.509937	111.443245	0.62288038973024	-0.02200981461323861	3	1.1111111111111112	0.020334620334620336	2044.0	24.0	57.0
0	135	176	22.5	-92.0	0.8691467	6.0	0.9277301262923484	0.046047169175948394	5	1.8611111111111112	0.0294723294723295	2070.0	12.0	51.0
0	135	177	22.5	-91.5	0.71087956	6.0	0.8279103496170137	0.04072429856962778	5	1.8611111111111112	0.03307593307593311	2054.0	14.0	51.0
0	135	180	22.5	-90.0	0.4140538	9.041394	0.657980888001806	0.02818188539868889	6	1.9444444444444444	0.03268983268983272	2031.0	15.0	51.0
0	135	182	22.5	-89.0	0.48758072	11.571428	0.652060597068736	0.04174107074980965	12	2.1666666666666665	0.042471042471042504	2020.0	22.0	51.0
0	135	190	22.5	-85.0	0.30609208	43.24106	0.9356719928337327	0.04066484931021072	1	1.6111111111111112	0.015444015444015467	0.0	0.0	57.0
0	135	191	22.5	-84.5	0.14476274	80.005615	1.0932818788984482	0.015448265616297197	2	1.75	0.03024453024453027	2051.0	6.0	57.0
0	135	196	22.5	-82.0	0.34783947	58.752335	0.6817477818063211	0.023065118568973225	3	1.8611111111111112	0.02638352638352641	2051.0	35.0	57.0
0	135	197	22.5	-81.5	0.22022513	140.14488	0.7052016243730825	0.020450417367961077	0	1.5277777777777777	0.004247104247104272	2054.0	13.0	57.0
0	135	198	22.5	-81.0	0.08492434	152.08127	1.139080576905325	0.038526565507014165	0	1.3333333333333333	-0.005662805662805636	2038.0	21.0	57.0
0	135	199	22.5	-80.5	0.045606013	184.49019	0.0	0.0	0	1.3611111111111112	-0.00012870012870010421	2058.0	11.0	57.0
0	135	203	22.5	-78.5	0.12116133	66.48495	0.9593630533480719	0.003709726750566328	8	2.0555555555555554	0.04504504504504508	2078.0	10.0	54.0
0	135	204	22.5	-78.0	0.25516245	62.85042	1.2289067298512377	0.01537475218153428	4	1.8611111111111112	0.029987129987130014	2052.0	32.0	54.0
0	135	205	22.5	-77.5	0.30765188	30.54063	1.0437402673777714	0.030169921449342593	5	1.9722222222222223	0.027155727155727186	2052.0	27.0	54.0
0	135	206	22.5	-77.0	0.36551017	20.596647	0.9130418719803195	0.02185931454190393	5	1.8888888888888888	0.02187902187902191	2057.0	9.0	54.0
0	135	207	22.5	-76.5	0.46430025	18.35155	0.803449849054635	0.01253618527496514	5	1.8611111111111112	0.02972972972972976	2051.0	13.0	54.0
0	135	208	22.5	-76.0	0.49102584	18.65548	0.7032661496114915	0.0013931974503231664	3	1.75	0.023037323037323053	2051.0	3.0	54.0
0	135	209	22.5	-75.5	0.5534809	17.711712	0.9746060973347167	0.005733798401326415	1	1.5	0.006949806949806973	2078.0	5.0	53.0
0	135	211	22.5	-74.5	0.735013	13.708884	1.0431690588935785	-0.002177572379783152	2	1.6111111111111112	0.018018018018018042	2096.0	1.0	53.0
0	135	212	22.5	-74.0	0.8241398	12.577236	1.1496042249414131	0.018121766025102626	1	1.5	0.01235521235521237	2058.0	3.0	53.0
0	135	213	22.5	-73.5	0.89976937	12.0904875	1.2148067860235974	0.005169868866059121	1	1.4444444444444444	0.0018018018018018224	2058.0	3.0	53.0
0	135	214	22.5	-73.0	0.8934975	12.448413	1.224165965518089	-0.0017350228955075736	0	1.4166666666666667	0.006306306306306318	2058.0	2.0	53.0
0	135	432	22.5	36.0	0.69025934	16.655556	1.0884716990787473	0.06876731505161099	1	1.5833333333333333	0.02509652509652513	2039.0	46.0	302.0
0	135	433	22.5	36.5	0.34827664	21.014524	1.497183836093334	0.12372392597358574	2	1.6944444444444444	0.02046332046332049	2039.0	33.0	302.0
0	135	434	22.5	37.0	0.41190067	21.0	1.4957685822952167	0.07964305165884197	2	1.6666666666666667	0.020592020592020626	2039.0	57.0	302.0
0	135	437	22.5	38.5	0.16953222	227.44121	1.2883241961350327	0.027065251574227206	5	1.9444444444444444	0.02574002574002577	2039.0	22.0	302.0
0	135	438	22.5	39.0	0.09598428	305.79947	1.453663660579795	0.03631923490532002	7	2.0555555555555554	0.03500643500643504	2046.0	28.0	302.0
0	135	497	22.5	68.5	0.10577762	933.9569	1.0727142891357124	0.06788857407108563	1	1.75	0.014028314028314049	2034.0	113.0	80.0
0	135	498	22.5	69.0	0.06253793	484.46744	1.7879034133247016	0.11404970324259597	3	1.8333333333333333	0.024710424710424738	2025.0	122.0	80.0
0	135	499	22.5	69.5	0.04710477	654.2108	2.7345718803857877	0.1616888311141256	7	1.9722222222222223	0.04491634491634494	2034.0	89.0	80.0
0	135	589	22.5	114.5	0.15868804	1192.9055	1.6939148221069693	0.038511325330579355	11	2.25	0.036422136422136445	2039.0	45.0	76.0
0	135	602	22.5	121.0	0.19054262	95.6	1.094504355316696	0.058723910091794104	5	1.75	0.03024453024453026	2038.0	35.0	427.0
0	135	603	22.5	121.5	0.31574926	91.95744	0.925426228397524	0.0479916362060563	5	1.8333333333333333	0.020849420849420864	2054.0	16.0	420.0
0	136	39	22.0	-160.5	0.7557723	5.5	0.6132388254331089	-0.016278847418224593	2	1.1111111111111112	0.014671814671814673	2049.0	36.0	57.0
0	136	41	22.0	-159.5	0.4316687	86.52542	0.6946026621798492	-0.008028075899743595	1	0.9722222222222222	0.016859716859716867	2044.0	30.0	58.0
0	136	43	22.0	-158.5	0.10509726	249.32301	0.7131839722656381	-0.008556175613797332	1	1.0	0.00592020592020593	2044.0	49.0	58.0
0	136	44	22.0	-158.0	0.122514255	308.87784	0.6421783090523108	-0.019546307531130534	2	1.0277777777777777	0.004761904761904771	2044.0	43.0	61.0
0	136	165	22.0	-97.5	0.24360886	177.78125	0.9819110363711264	0.056202298309257145	4	1.9166666666666667	0.039510939510939536	2071.0	11.0	25.0
0	136	175	22.0	-92.5	0.95815855	4.0	1.098691840664432	0.038435960897541865	5	1.8888888888888888	0.027027027027027053	2031.0	14.0	51.0
0	136	176	22.0	-92.0	0.7736629	5.318182	0.8049414100527925	0.03710532695252121	4	1.8611111111111112	0.02561132561132564	2031.0	10.0	51.0
0	136	180	22.0	-90.0	0.22454602	19.252033	0.5575288753916539	0.01836938951498518	11	2.2222222222222223	0.04092664092664096	2029.0	23.0	51.0
0	136	181	22.0	-89.5	0.25261834	18.586206	0.5834115077172597	0.01680434669278013	11	2.25	0.041570141570141605	2031.0	16.0	51.0
0	136	182	22.0	-89.0	0.3017742	29.157206	0.7825847396925383	0.022014096492255872	10	2.1666666666666665	0.0406692406692407	2031.0	17.0	53.0
0	136	183	22.0	-88.5	0.340464	25.524752	0.8822234309515228	0.025403254725890972	9	2.1944444444444446	0.037194337194337235	2031.0	12.0	53.0
0	136	186	22.0	-87.0	0.22656201	37.897778	0.8637374918397182	0.04918500498779513	7	1.9722222222222223	0.04440154440154444	0.0	0.0	57.0
0	136	190	22.0	-85.0	0.35490426	56.312103	1.1362573903166655	0.048034523229325	4	1.8055555555555556	0.02097812097812101	2051.0	3.0	57.0
0	136	191	22.0	-84.5	0.25457942	68.32225	1.1576556177645705	0.047527381015959644	3	1.7222222222222223	0.03088803088803091	2051.0	7.0	57.0
0	136	192	22.0	-84.0	0.22361164	59.46988	1.0083096764901116	0.048249215424007244	2	1.6388888888888888	0.028442728442728462	2051.0	4.0	57.0
0	136	193	22.0	-83.5	0.28615826	57.243244	0.7720108803157886	0.021544115679504303	6	1.9444444444444444	0.04813384813384816	2052.0	3.0	57.0
0	136	194	22.0	-83.0	0.38462785	33.300972	0.6905505453789725	0.0114586709570791	11	2.1944444444444446	0.05469755469755473	2051.0	16.0	57.0
0	136	195	22.0	-82.5	0.42097157	24.976395	0.4223370615809317	0.018310261115935984	10	2.1666666666666665	0.04839124839124842	2052.0	4.0	57.0
0	136	196	22.0	-82.0	0.41948348	35.669113	0.45692743229014093	0.025820752044372022	9	2.138888888888889	0.046975546975547004	2073.0	2.0	57.0
0	136	197	22.0	-81.5	0.2834646	58.93279	0.571341991989902	0.04144653231602357	1	1.6388888888888888	0.015057915057915091	2090.0	3.0	57.0
0	136	199	22.0	-80.5	0.13026297	207.01437	0.8442514948842059	0.04390166916795485	0	1.3888888888888888	-0.001029601029601008	2085.0	4.0	57.0
0	136	200	22.0	-80.0	0.109810084	129.48358	1.0064031452501054	0.03592425539327142	1	1.6388888888888888	0.011711711711711734	2058.0	10.0	57.0
0	136	202	22.0	-79.0	0.060012184	116.04425	1.456429470838347	0.02869755456265677	1	1.6111111111111112	0.020077220077220105	2076.0	6.0	57.0
0	136	204	22.0	-78.0	0.118454576	45.617188	1.2145228424382035	0.001824042417526761	6	1.8888888888888888	0.047104247104247134	2057.0	10.0	54.0
0	136	205	22.0	-77.5	0.1224462	78.621346	1.1566984803428424	0.02065029311085341	3	1.5833333333333333	0.013513513513513528	2057.0	12.0	54.0
0	136	206	22.0	-77.0	0.21686123	113.73044	1.2857457156623426	0.02394622052676558	2	1.5833333333333333	0.013513513513513532	2057.0	12.0	54.0
0	136	208	22.0	-76.0	0.30160782	28.033783	1.2056203295591827	0.03579224350866177	2	1.5555555555555556	0.010810810810810836	2065.0	2.0	54.0
0	136	209	22.0	-75.5	0.36524564	21.155914	1.0620413764108063	0.027151192010371097	2	1.5	0.009009009009009031	2086.0	3.0	54.0
0	136	212	22.0	-74.0	0.64112294	19.526316	1.1604216084850287	0.02701905517438638	1	1.5555555555555556	0.011840411840411864	2051.0	6.0	53.0
0	136	213	22.0	-73.5	0.71139383	25.220472	1.2107049612301792	0.02593236662926665	1	1.5	0.009523809523809544	2051.0	4.0	53.0
0	136	214	22.0	-73.0	0.70168334	25.6375	1.287457457876733	0.015825901770564255	1	1.4722222222222223	0.010167310167310185	2058.0	2.0	53.0
0	136	215	22.0	-72.5	0.7550316	28.518236	1.3475804034152568	0.01461935417350399	2	1.6944444444444444	0.024581724581724612	2058.0	4.0	53.0
0	136	216	22.0	-72.0	0.81862384	27.130507	0.9694872336694079	0.010833523931471897	2	1.5833333333333333	0.021492921492921507	2090.0	4.0	53.0
0	136	217	22.0	-71.5	0.78201115	66.8	1.336061930882196	0.009050046045637417	2	1.5	0.01930501930501932	2090.0	4.0	53.0
0	136	433	22.0	36.5	0.43319955	25.14151	0.8778948183628601	0.0728907093517589	2	1.6666666666666667	0.02548262548262551	2048.0	29.0	302.0
0	136	434	22.0	37.0	0.31081346	25.074074	1.3812648169040875	0.0661676893511268	3	1.6944444444444444	0.02175032175032178	2048.0	29.0	302.0
0	136	437	22.0	38.5	0.13266265	531.5803	1.1884869981902078	0.03059091478244229	4	1.8888888888888888	0.020077220077220105	2046.0	22.0	301.0
0	136	438	22.0	39.0	0.047650747	14859.07	1.7211240854548207	0.029871837224874825	4	1.8333333333333333	0.019819819819819846	2046.0	26.0	301.0
0	136	498	22.0	69.0	0.09705668	717.381	1.4676930018626577	0.0872382779177067	1	1.75	0.01866151866151868	2034.0	93.0	80.0
0	136	499	22.0	69.5	0.049378294	35527.0	2.4368518489804543	0.1106966500630899	2	1.8055555555555556	0.010424710424710448	2034.0	81.0	6.0
0	136	601	22.0	120.5	0.203816	409.97296	1.191636347469119	0.04724849807435022	5	1.8333333333333333	0.028571428571428595	2038.0	35.0	445.0
0	136	603	22.0	121.5	0.45602158	95.63636	0.9784369774854647	0.0583377430780357	6	1.8333333333333333	0.022393822393822406	2018.0	28.0	424.0
0	137	45	21.5	-157.5	0.1948007	30.370892	0.758034380681486	-0.030094921155928586	1	0.8888888888888888	-0.001287001287001278	2044.0	42.0	61.0
0	137	46	21.5	-157.0	0.37549606	96.92941	0.7717686359104515	-0.026254564054033827	2	0.9166666666666666	0.004247104247104257	2049.0	56.0	61.0
0	137	165	21.5	-97.5	0.12510307	210.3293	1.363351677716392	0.05408946635196284	4	1.8888888888888888	0.03732303732303736	2034.0	16.0	25.0
0	137	176	21.5	-92.0	0.6900235	9.724138	0.7965078123501868	0.03701304037862101	5	1.8888888888888888	0.035006435006435035	2029.0	19.0	51.0
0	137	178	21.5	-91.0	0.332877	28.0	0.5297648861535642	0.021474438250958315	10	2.1944444444444446	0.04079794079794083	2025.0	37.0	51.0
0	137	179	21.5	-90.5	0.18691844	53.880505	0.6082209039890255	0.017502782425468807	11	2.1944444444444446	0.04440154440154444	2031.0	30.0	51.0
0	137	193	21.5	-83.5	0.46662313	35.75	1.0392150134972036	0.0381519989878846	1	1.5833333333333333	0.018146718146718165	2051.0	5.0	57.0
0	137	194	21.5	-83.0	0.5128272	41.03425	0.982849143142683	0.02233096261333624	2	1.6388888888888888	0.016344916344916367	2051.0	9.0	57.0
0	137	195	21.5	-82.5	0.58751875	22.642857	0.8516162200554205	0.019289085472235012	3	1.8055555555555556	0.017889317889317916	2029.0	10.0	57.0
0	137	200	21.5	-80.0	0.26201123	58.056602	0.5758186312558377	0.044121998399272985	3	1.75	0.015830115830115857	2058.0	4.0	57.0
0	137	201	21.5	-79.5	0.23494981	48.78146	0.45762092472488464	0.016780931225334007	4	1.8055555555555556	0.028700128700128738	2051.0	16.0	57.0
0	137	202	21.5	-79.0	0.1673319	64.75969	0.5547651349821866	0.02458789713182341	1	1.6666666666666667	0.01956241956241959	2058.0	9.0	57.0
0	137	206	21.5	-77.0	0.104008995	139.88937	1.6190778980983291	0.05498807617656215	0	1.3888888888888888	0.01364221364221366	2057.0	6.0	54.0
0	137	207	21.5	-76.5	0.11254042	328.2511	1.3552947325194757	0.033005954154842546	0	1.3333333333333333	0.003861003861003876	2057.0	10.0	54.0
0	137	208	21.5	-76.0	0.11666455	217.94278	1.3369319419560435	0.040189931062857176	2	1.3888888888888888	0.0012870012870013067	2057.0	14.0	54.0
0	137	212	21.5	-74.0	0.45740697	34.26183	1.2620018310438932	0.028054104702046515	2	1.5277777777777777	0.014028314028314049	2078.0	3.0	54.0
0	137	213	21.5	-73.5	0.57212234	29.60472	1.171424830639601	0.005495634837511351	1	1.5277777777777777	0.011969111969111991	2051.0	5.0	54.0
0	137	214	21.5	-73.0	0.51187015	31.080385	1.3132499298524543	0.028195054801334857	2	1.6111111111111112	0.017503217503217525	2051.0	5.0	54.0
0	137	215	21.5	-72.5	0.56803745	27.435408	1.2401124722069985	0.011006245549738627	2	1.6944444444444444	0.024581724581724612	2051.0	4.0	53.0
0	137	216	21.5	-72.0	0.6061311	35.307693	0.9059426069669495	0.00824672497122017	2	1.6944444444444444	0.024581724581724612	2051.0	3.0	53.0
0	137	217	21.5	-71.5	0.59970695	102.058716	1.1590351884017929	0.0036698755984120868	2	1.5555555555555556	0.020334620334620353	2090.0	1.0	53.0
0	137	434	21.5	37.0	0.22796187	29.551723	1.6025079854293423	0.10687271624813513	3	1.75	0.015830115830115857	2046.0	20.0	302.0
0	137	438	21.5	39.0	0.054027785	3329.5645	1.360597818655978	0.05050874053373597	4	1.8611111111111112	0.012741312741312766	2051.0	14.0	301.0
0	137	500	21.5	70.0	0.029011479	2028.0	1.6071514634796502	0.08031009455761792	2	1.7777777777777777	0.012355212355212374	2022.0	119.0	4.0
0	137	503	21.5	71.5	0.039144035	658.7213	1.9364560068272774	0.12711977457696452	7	2.0555555555555554	0.01981981981981984	2022.0	117.0	3.0
0	137	504	21.5	72.0	0.06740827	817.7805	1.4924566312322647	0.13332108539391568	4	1.9166666666666667	0.020205920205920228	2022.0	131.0	3.0
0	138	45	21.0	-157.5	0.29385242	24.276596	0.6430466015641787	-0.013829429035042917	2	1.0555555555555556	0.014671814671814677	2044.0	63.0	61.0
0	138	46	21.0	-157.0	0.42323726	122.40851	0.8176065671663806	-0.026255461309152753	2	0.9722222222222222	0.010167310167310175	2049.0	45.0	60.0
0	138	47	21.0	-156.5	0.50942993	247.39546	0.8933574348547236	-0.02220104827587914	2	0.8333333333333334	-0.0023166023166023095	2049.0	51.0	60.0
0	138	175	21.0	-92.5	0.77908605	9.25	0.8695367562071293	0.04224011725931304	6	1.9722222222222223	0.053925353925353955	2060.0	8.0	51.0
0	138	176	21.0	-92.0	0.5922969	12.526316	0.6681895318642174	0.032307052870005896	8	2.0555555555555554	0.05276705276705279	2025.0	15.0	51.0
0	138	178	21.0	-91.0	0.27592987	26.0	0.5117699092125721	0.02378609576861148	13	2.388888888888889	0.053024453024453064	2029.0	34.0	51.0
0	138	185	21.0	-87.5	0.11358126	219.76582	2.0207180300865066	0.070331342717294	3	1.6111111111111112	0.030115830115830133	0.0	0.0	57.0
0	138	186	21.0	-87.0	0.09219924	169.40656	1.6077408527225172	0.07316012765725402	3	1.6388888888888888	0.024324324324324346	2029.0	7.0	57.0
0	138	201	21.0	-79.5	0.4166614	30.92779	0.5737452264525348	0.039663422614287354	4	1.7777777777777777	0.021621621621621644	0.0	0.0	57.0
0	138	202	21.0	-79.0	0.31011847	34.223465	0.5687934218426769	0.029021807325844688	4	1.8333333333333333	0.03140283140283143	2085.0	6.0	57.0
0	138	203	21.0	-78.5	0.2127831	55.87448	0.6966157664947704	0.014021202793918025	3	1.8055555555555556	0.03462033462033465	2051.0	9.0	57.0
0	138	204	21.0	-78.0	0.1653435	88.05495	0.6511302451855685	0.015013911734579555	1	1.5	0.018018018018018035	2088.0	2.0	57.0
0	138	205	21.0	-77.5	0.113174886	116.4496	1.8607693809071861	0.037776228465339706	1	1.4722222222222223	0.015315315315315334	2088.0	2.0	57.0
0	138	208	21.0	-76.0	0.08260691	320.93463	1.5191305910117412	0.018626436568592947	1	1.4166666666666667	0.012741312741312759	2057.0	4.0	54.0
0	138	209	21.0	-75.5	0.14965874	145.84706	1.2407284375050163	0.04187474246392542	2	1.5555555555555556	0.017760617760617783	2057.0	16.0	55.0
0	138	210	21.0	-75.0	0.13633414	195.69962	1.1919630405361659	0.03308297737744656	2	1.5833333333333333	0.012741312741312766	2058.0	9.0	55.0
0	138	212	21.0	-74.0	0.3239003	44.053474	1.2687062189615972	0.03448476436239041	2	1.6111111111111112	0.014671814671814696	2058.0	3.0	55.0
0	138	213	21.0	-73.5	0.37159786	43.17182	1.2244144126501106	0.028757752898487074	1	1.5277777777777777	0.010939510939510962	2058.0	3.0	55.0
0	138	434	21.0	37.0	0.20620757	44.698044	1.5444994795922289	0.10527487122997797	2	1.6944444444444444	0.0088803088803089	2030.0	56.0	302.0
0	138	438	21.0	39.0	0.13162285	437.9175	1.4268079749626024	0.04672560452123767	3	1.7777777777777777	0.007722007722007745	2051.0	12.0	301.0
0	138	439	21.0	39.5	0.16255198	310.28058	2.252920996217819	0.05021991436263892	2	1.5277777777777777	0.004761904761904787	2075.0	12.0	301.0
0	138	476	21.0	58.0	0.2459237	15.0	0.4757144251821847	0.04128786437259259	18	2.5277777777777777	0.07631917631917634	2046.0	58.0	109.0
0	138	477	21.0	58.5	0.2059254	74.52864	0.7101544847071269	0.029884217051636228	4	1.8055555555555556	0.02483912483912486	2032.0	68.0	109.0
0	138	500	21.0	70.0	0.0867412	904.56757	1.0597732863494789	0.06955977229782467	2	1.8055555555555556	0.01480051480051482	2034.0	103.0	3.0
0	138	502	21.0	71.0	0.06102895	627.0	1.2991936088285663	0.0768328802162697	1	1.8055555555555556	0.015830115830115843	2022.0	86.0	3.0
0	138	503	21.0	71.5	0.11628633	662.2193	0.9719307660548524	0.09768784180209467	1	1.8611111111111112	0.01428571428571431	2025.0	119.0	3.0
0	138	544	21.0	92.0	0.109449595	459.8827	2.432250288448069	0.10692779593932344	5	1.9722222222222223	0.024581724581724602	2071.0	12.0	9.0
0	138	574	21.0	107.0	0.09964163	680.59576	1.2226473052446223	0.04318410346009349	8	2.1666666666666665	0.050450450450450476	2018.0	110.0	5.0
0	138	593	21.0	116.5	0.8983144	56.148743	1.155653274473893	0.056149533273260624	9	2.3055555555555554	0.044916344916344955	2051.0	28.0	356.0
0	139	48	20.5	-156.0	0.7260979	86.0	0.8255367062437554	-0.012705291113525141	2	0.9722222222222222	0.009137709137709149	2062.0	24.0	60.0
0	139	175	20.5	-92.5	0.6646595	12.333333	1.1198209911333172	0.044976779053798654	8	2.111111111111111	0.057915057915057945	2065.0	6.0	51.0
0	139	176	20.5	-92.0	0.51093525	13.311476	0.5378424356607535	0.02750189532843335	8	2.0555555555555554	0.0635778635778636	2034.0	14.0	51.0
0	139	186	20.5	-87.0	0.12833315	36.433693	1.3891308130471522	0.06827519804157256	3	1.6944444444444444	0.035135135135135165	2029.0	1.0	57.0
0	139	203	20.5	-78.5	0.33483753	45.50979	0.67429158587369	0.04636752616838163	2	1.6666666666666667	0.024710424710424735	2076.0	6.0	57.0
0	139	204	20.5	-78.0	0.20556611	90.89705	0.5313873834904205	0.012457657746877404	3	1.75	0.03590733590733594	0.0	0.0	57.0
0	139	205	20.5	-77.5	0.076865345	301.4014	0.8492957216972585	0.02802353711103936	1	1.3888888888888888	0.011068211068211087	2090.0	1.0	57.0
0	139	210	20.5	-75.0	0.120177425	296.8502	1.2199225460936522	0.018226523091346383	1	1.3611111111111112	0.00939510939510941	2058.0	2.0	57.0
0	139	211	20.5	-74.5	0.09374644	154.87355	1.1797361835933822	0.03891305972442778	2	1.5277777777777777	0.016344916344916364	2058.0	4.0	57.0
0	139	214	20.5	-73.0	0.13303106	359.4642	1.3302816446877677	0.05663767773938333	0	1.4444444444444444	0.005920205920205937	2057.0	17.0	55.0
0	139	434	20.5	37.0	0.1630061	78.716736	1.2853637551737775	0.08024596256859262	3	1.8055555555555556	0.0006435006435006711	2030.0	56.0	302.0
0	139	438	20.5	39.0	0.288088	107.8421	1.334958899982832	0.02308830831055031	3	1.75	-0.002960102960102934	2082.0	5.0	301.0
0	139	439	20.5	39.5	0.21912324	161.82018	1.4918715213756182	0.06187059084464144	1	1.4722222222222223	-0.008880308880308866	2091.0	4.0	301.0
0	139	440	20.5	40.0	0.25246194	149.56813	1.2544853644872505	0.08363743435787584	1	1.5555555555555556	0.009009009009009028	2039.0	10.0	301.0
0	139	475	20.5	57.5	0.39413738	13.714286	0.5963739145765454	0.04522745825739835	8	1.9722222222222223	0.035392535392535424	2035.0	77.0	109.0
0	139	476	20.5	58.0	0.33431396	10.586645	0.5400059693146336	0.04080146998725058	9	2.0277777777777777	0.03513513513513516	2026.0	43.0	109.0
0	139	477	20.5	58.5	0.27934688	8.311671	0.9044151990883397	0.027832618765371117	3	1.7777777777777777	0.02110682110682113	2020.0	114.0	109.0
0	139	505	20.5	72.5	0.042122345	1782.163	1.1720891148877193	0.09527435866601251	7	2.0277777777777777	0.042342342342342375	2022.0	66.0	4.0
0	139	545	20.5	92.5	0.08022711	218.91289	1.6290040798141325	0.02819182383351626	6	1.9722222222222223	0.02252252252252254	2064.0	12.0	225.0
0	139	579	20.5	109.5	0.095162176	418.89474	2.2732229417901677	0.08154095489470906	10	2.138888888888889	0.05444015444015446	2019.0	57.0	15.0
0	139	581	20.5	110.5	0.114958525	310.11322	2.1620462509507146	0.028809741986068838	2	1.9444444444444444	0.01467181467181469	2030.0	64.0	48.0
0	139	603	20.5	121.5	0.77258414	34.861565	0.81276279665326	0.07112147349135658	6	1.9166666666666667	0.020720720720720752	2035.0	19.0	491.0
0	139	604	20.5	122.0	0.7894775	26.676258	0.8017534347613533	0.061726354523588364	8	1.9722222222222223	0.03590733590733593	2035.0	9.0	491.0
0	139	650	20.5	145.0	6.4145637	0.0	0.6699018849330762	0.0287907517575191	5	1.9722222222222223	0.00990990990990993	2053.0	22.0	245.0
0	140	47	20.0	-156.5	0.7821383	627.69666	0.5799801175086775	-0.008866614025485171	2	1.0555555555555556	0.014671814671814684	2049.0	50.0	60.0
0	140	49	20.0	-155.5	0.8372984	55.0	0.0	0.0	1	0.9444444444444444	0.00875160875160876	2049.0	31.0	59.0
0	140	167	20.0	-96.5	0.13794512	409.0	1.1733796623249708	0.07053379239990719	2	1.8055555555555556	0.019691119691119717	2052.0	8.0	26.0
0	140	185	20.0	-87.5	0.2366593	24.181694	1.252699392456138	0.06762974185297606	3	1.6944444444444444	0.029472329472329504	2029.0	4.0	57.0
0	140	200	20.0	-80.0	0.79084015	34.153397	0.9457452795918929	0.030881768453701622	1	1.5277777777777777	0.017889317889317902	0.0	0.0	58.0
0	140	204	20.0	-78.0	0.23448245	85.65669	0.88958054142871	0.04409374158629116	0	1.5	0.01570141570141572	2029.0	9.0	57.0
0	140	205	20.0	-77.5	0.21210335	148.82597	1.0879788130760113	0.04915846890895176	0	1.4166666666666667	0.009909909909909927	2029.0	8.0	57.0
0	140	206	20.0	-77.0	0.23888735	364.46738	1.043250919799825	0.06068934145649588	0	1.4444444444444444	0.00926640926640928	2029.0	7.0	57.0
0	140	207	20.0	-76.5	0.16203345	365.91785	1.1533735583046378	0.05780552811108408	0	1.4166666666666667	0.009137709137709154	2066.0	6.0	57.0
0	140	208	20.0	-76.0	0.10638957	766.86237	1.241817402038061	0.04873409820336294	1	1.4166666666666667	0.011969111969111983	2066.0	6.0	57.0
0	140	209	20.0	-75.5	0.1295578	232.36688	1.3474452021898329	0.051104936927576616	0	1.4444444444444444	0.013127413127413145	2090.0	1.0	57.0
0	140	210	20.0	-75.0	0.15970185	200.99153	1.2847527255000815	0.04973191870749699	1	1.4166666666666667	0.007078507078507094	2090.0	1.0	57.0
0	140	213	20.0	-73.5	0.12644786	304.896	1.2115497534229973	0.04440515914627409	0	1.2777777777777777	-0.0020592020592020395	2051.0	21.0	57.0
0	140	214	20.0	-73.0	0.057242963	1142.2452	1.1329270792674917	0.03590617976718606	0	1.3055555555555556	0.00862290862290863	2051.0	21.0	57.0
0	140	215	20.0	-72.5	0.058070555	561.51874	1.3296186136979342	0.05714406414196202	1	1.4722222222222223	0.015315315315315329	2051.0	14.0	55.0
0	140	216	20.0	-72.0	0.08871475	391.1733	1.8391859458393314	0.03912529610320653	1	1.6111111111111112	0.013642213642213661	2051.0	12.0	55.0
0	140	217	20.0	-71.5	0.0733544	356.70856	1.5103538611218554	0.020843639808510867	2	1.4722222222222223	0.012483912483912502	2048.0	13.0	55.0
0	140	219	20.0	-70.5	0.087291874	841.4989	1.5340100732203361	0.03722408709846525	2	1.4722222222222223	0.029472329472329487	2090.0	5.0	57.0
0	140	220	20.0	-70.0	0.16609891	356.93283	1.5761588703627984	0.04122166810742456	2	1.5833333333333333	0.02329472329472331	2090.0	6.0	57.0
0	140	434	20.0	37.0	0.08173721	249.98808	1.0801815726101103	0.069602294285869	2	1.75	0.003989703989704007	2019.0	43.0	301.0
0	140	439	20.0	39.5	0.35638338	48.884617	0.9825121782847765	0.027398858958914307	0	1.3888888888888888	-0.008751608751608735	2052.0	13.0	300.0
0	140	440	20.0	40.0	0.26411697	74.69645	0.7625389682421386	0.06799315917351953	1	1.4166666666666667	-0.0011583011583011418	2075.0	21.0	302.0
0	140	441	20.0	40.5	0.18975645	95.0668	1.1576390926625622	0.025882651915890176	1	1.5555555555555556	0.009266409266409295	2075.0	10.0	302.0
0	140	505	20.0	72.5	0.04042063	3908.1355	0.9671757338748482	0.07373719357366845	9	2.0277777777777777	0.039253539253539284	2055.0	52.0	4.0
0	140	545	20.0	92.5	0.17091657	138.21794	1.1716060397884576	0.027555806328812438	6	1.9722222222222223	0.024581724581724605	2064.0	14.0	227.0
0	140	546	20.0	93.0	0.14003478	115.76174	1.092619545215381	0.034948422008363386	10	2.138888888888889	0.03822393822393824	2069.0	10.0	227.0
0	140	577	20.0	108.5	0.15752558	620.2129	2.146398489649238	0.06324039301940837	5	2.0	0.03732303732303735	2038.0	63.0	13.0
0	140	578	20.0	109.0	0.06925582	333.57574	2.806998125446791	0.04201228962364528	7	1.9444444444444444	0.035521235521235546	2049.0	56.0	13.0
0	140	579	20.0	109.5	0.053378362	497.18448	4.045504119278948	0.11779230843319322	8	2.0277777777777777	0.04671814671814674	2053.0	34.0	13.0
0	140	581	20.0	110.5	0.039254468	453.15918	2.9363447882616045	0.06944172081368222	2	1.8888888888888888	0.01209781209781211	2019.0	64.0	49.0
0	140	582	20.0	111.0	0.14236462	357.29166	1.9342851341299883	0.04739290361334997	6	2.138888888888889	0.021235521235521256	2068.0	10.0	49.0
0	140	603	20.0	121.5	0.59777206	23.092106	0.901013409640214	0.06741373517012014	8	2.0833333333333335	0.025611325611325633	2056.0	8.0	517.0
0	140	604	20.0	122.0	0.60061496	23.8	0.7328243785043703	0.050371160788099056	11	2.2222222222222223	0.03449163449163452	2035.0	16.0	505.0
0	141	48	19.5	-156.0	0.8810473	16.333334	1.003203899321141	-0.010277486193544114	2	1.0	0.01801801801801803	2049.0	33.0	59.0
0	141	168	19.5	-96.0	0.15831545	466.72842	0.855477004095023	0.05559761118493045	6	1.9722222222222223	0.031016731016731042	2071.0	11.0	26.0
0	141	175	19.5	-92.5	0.2944464	37.0	0.7040837136869826	0.045731813711344424	11	2.3333333333333335	0.058687258687258714	2034.0	25.0	51.0
0	141	184	19.5	-88.0	0.4645214	20.475138	1.2869729602595974	0.026198629777255497	12	2.1666666666666665	0.06615186615186619	0.0	0.0	57.0
0	141	185	19.5	-87.5	0.38458362	18.623037	1.18849416268412	0.05496328838501295	3	1.7222222222222223	0.02625482625482628	2029.0	4.0	57.0
0	141	197	19.5	-81.5	1.1963997	410.30807	1.2301410821363588	0.04231347536290679	2	1.5833333333333333	0.013513513513513537	2076.0	1.0	60.0
0	141	214	19.5	-73.0	0.057070743	649.2524	1.2625475539896072	0.051363123707876435	1	1.3333333333333333	0.015701415701415707	2059.0	10.0	57.0
0	141	220	19.5	-70.0	0.1230369	373.8482	1.7894177577688843	0.03504890552339965	2	1.5555555555555556	0.0236808236808237	2066.0	8.0	57.0
0	141	221	19.5	-69.5	0.15567851	254.65637	1.3492355105447302	0.03510118131461065	2	1.6666666666666667	0.027799227799227826	2066.0	7.0	57.0
0	141	222	19.5	-69.0	0.18243068	188.67647	1.510787972818148	0.0699867133944017	4	1.7777777777777777	0.03294723294723298	2067.0	5.0	57.0
0	141	434	19.5	37.0	0.10966334	175.9653	1.2319068084624716	0.0849876893481327	3	1.6944444444444444	0.00733590733590735	2048.0	38.0	300.0
0	141	435	19.5	37.5	0.18091725	50.67095	1.0373684754665233	0.07098840477849278	3	1.75	0.00604890604890607	2048.0	29.0	300.0
0	141	436	19.5	38.0	0.36973363	30.75	1.0392618391355923	0.02582395990082828	3	1.7777777777777777	0.012355212355212385	2046.0	28.0	300.0
0	141	440	19.5	40.0	0.38191044	38.170174	0.8536116628409774	0.05763606802731544	0	1.2777777777777777	-0.009009009009009	2051.0	11.0	305.0
0	141	441	19.5	40.5	0.20339108	88.44465	0.916212250340984	0.03474385221779816	1	1.4444444444444444	-0.0007722007722007467	2075.0	8.0	304.0
0	141	442	19.5	41.0	0.14609887	130.52083	1.2587009185914544	0.08026442438607445	1	1.5833333333333333	0.0034749034749034947	2075.0	7.0	304.0
0	141	475	19.5	57.5	0.3822449	2.5247812	0.9473637580562827	0.04380680725355056	0	1.4444444444444444	-0.0018018018018017747	2026.0	95.0	106.0
0	141	505	19.5	72.5	0.06396455	34949.59	1.3408711167073555	0.07547108735677534	10	2.0833333333333335	0.030759330759330777	2055.0	32.0	4.0
0	141	546	19.5	93.0	0.12659211	154.77142	1.1549611593924387	-0.04002469873018773	6	1.9722222222222223	0.025096525096525123	2064.0	21.0	230.0
0	141	547	19.5	93.5	0.08051748	347.5618	1.4437793459470745	-0.06045687311006154	8	2.0277777777777777	0.05598455598455601	2053.0	13.0	230.0
0	141	571	19.5	105.5	0.04830676	794.11597	0.9101588647516275	0.04414673620961948	5	2.0555555555555554	0.02960102960102962	2018.0	113.0	5.0
0	141	577	19.5	108.5	0.051447902	299.22278	2.580112195430874	0.04175821625447668	8	2.138888888888889	0.04749034749034751	2029.0	49.0	27.0
0	141	581	19.5	110.5	0.073556	567.70044	2.0866044307318092	0.029083653311880148	4	2.0833333333333335	0.01737451737451739	2040.0	29.0	50.0
0	141	602	19.5	121.0	0.34060645	44.492634	1.050993985904411	0.08154209736140647	8	2.0277777777777777	0.024581724581724605	2052.0	7.0	534.0
0	141	603	19.5	121.5	0.40978253	33.300533	0.8828328510704027	0.06366194730918244	5	1.8333333333333333	0.026254826254826277	2052.0	9.0	526.0
0	141	604	19.5	122.0	0.4109985	37.97059	0.7619216472906952	0.05637996292147035	11	2.1944444444444446	0.03359073359073361	2056.0	8.0	522.0
0	141	693	19.5	166.5	11.866529	0.0	1.0203612605331396	0.0597114053390132	3	1.7222222222222223	0.021106821106821133	2044.0	29.0	4.0
0	142	48	19.0	-156.0	0.9328909	7.0	0.5903496244971559	-0.0008636288882453991	1	0.9166666666666666	-0.003217503217503208	2046.0	55.0	59.0
0	142	170	19.0	-95.0	0.20665403	123.484535	0.931835338823062	0.033782514970004174	7	2.0277777777777777	0.03770913770913773	2060.0	5.0	28.0
0	142	184	19.0	-88.0	0.29935718	20.045929	1.302448151384438	0.0512085150144148	3	1.8055555555555556	0.01814671814671817	2029.0	4.0	57.0
0	142	185	19.0	-87.5	0.39942807	14.727466	1.2947298668970524	0.04646057975359412	3	1.7777777777777777	0.029858429858429885	2029.0	4.0	57.0
0	142	204	19.0	-78.0	0.114785954	502.88922	1.3050699372154007	0.039090285240118594	0	1.4444444444444444	0.0064350064350064545	2029.0	6.0	60.0
0	142	208	19.0	-76.0	0.40832296	45.546837	1.1395385727523355	0.04544974596741651	4	1.6666666666666667	0.030373230373230396	2066.0	1.0	60.0
0	142	211	19.0	-74.5	0.16777445	431.98242	1.3791194469181927	0.07662318990605199	1	1.5555555555555556	0.02342342342342344	2051.0	17.0	58.0
0	142	212	19.0	-74.0	0.17570855	261.98813	1.027786049948905	0.07928134247434207	2	1.5277777777777777	0.022007722007722018	2051.0	20.0	57.0
0	142	213	19.0	-73.5	0.12341145	304.83264	0.8124236639200692	0.08433103043726958	1	1.3888888888888888	0.025740025740025756	2051.0	17.0	57.0
0	142	214	19.0	-73.0	0.04722165	930.7053	0.9492500537767383	0.09653291922522378	0	1.2777777777777777	0.020849420849420864	2089.0	5.0	57.0
0	142	215	19.0	-72.5	0.049295213	28656.955	1.5275305074618215	0.05316412143335991	0	1.2222222222222223	0.02368082368082369	2089.0	5.0	57.0
0	142	221	19.0	-69.5	0.07572238	897.7368	0.0	0.0	4	1.7777777777777777	0.04658944658944661	2067.0	5.0	57.0
0	142	222	19.0	-69.0	0.060064554	198.48193	1.5866814799582385	0.050824239777465835	3	1.6666666666666667	0.03371943371943374	2067.0	5.0	57.0
0	142	225	19.0	-67.5	0.20246844	433.0	1.557103525784028	0.08842307908420155	3	1.6944444444444444	0.025611325611325633	2067.0	2.0	56.0
0	142	231	19.0	-64.5	0.52284265	23.382023	1.4925255001976645	0.05910959554876796	5	1.8055555555555556	0.035649935649935675	2067.0	2.0	55.0
0	142	434	19.0	37.0	0.2533941	102.744316	0.8284668081373225	0.05784649249061744	2	1.5277777777777777	0.02020592020592022	2048.0	38.0	300.0
0	142	435	19.0	37.5	0.15987845	60.40459	1.0984322962070274	0.05616198431527504	1	1.5555555555555556	0.009781209781209811	2048.0	36.0	300.0
0	142	436	19.0	38.0	0.31105787	31.39823	1.0378242070510169	0.04300489462554902	2	1.6388888888888888	0.007078507078507098	2046.0	53.0	300.0
0	142	441	19.0	40.5	0.2558694	47.742188	0.8317613865338817	0.05245289024142868	1	1.4444444444444444	-0.010296010296010273	2052.0	16.0	304.0
0	142	442	19.0	41.0	0.11120038	65.60982	1.30437522770874	0.0637524829113814	1	1.5277777777777777	-0.006821106821106801	2091.0	5.0	307.0
0	142	473	19.0	56.5	0.3781591	3.0	0.7250178191950195	0.03401603859228536	5	1.9722222222222223	0.02149292149292152	2034.0	93.0	108.0
0	142	475	19.0	57.5	0.45661432	5.5520835	1.0924911326658415	0.05448948124959756	0	1.7777777777777777	0.008751608751608776	2019.0	128.0	106.0
0	142	505	19.0	72.5	0.06589111	3345.0	1.4395258727229454	0.06853248240976514	9	2.0555555555555554	0.029343629343629368	2067.0	16.0	5.0
0	142	546	19.0	93.0	0.23191182	84.904976	1.0721353622013174	0.08237024511194749	3	1.8333333333333333	0.025482625482625504	2038.0	40.0	242.0
0	142	547	19.0	93.5	0.17135096	165.19777	1.178165171131034	0.044707532788445664	10	2.0833333333333335	0.034877734877734906	2038.0	29.0	259.0
0	142	548	19.0	94.0	0.18417442	136.25056	1.1852295914499005	-0.0001984798569785451	11	2.2777777777777777	0.05611325611325611	2035.0	35.0	259.0
0	142	571	19.0	105.5	0.046436064	793.6923	1.3694472452616537	0.04488219477445707	7	2.1944444444444446	0.044401544401544424	2018.0	99.0	5.0
0	142	601	19.0	120.5	0.12215544	658.0386	1.2699789788061522	0.0869828863582205	7	1.9166666666666667	0.03796653796653799	2058.0	7.0	557.0
0	142	602	19.0	121.0	0.16101347	105.41414	1.138990920340637	0.085975158629894	6	1.8333333333333333	0.021879021879021892	2050.0	16.0	540.0
0	142	603	19.0	121.5	0.23367782	56.28	1.0490025187080556	0.09336709154304118	1	1.6388888888888888	0.015572715572715608	2052.0	9.0	534.0
0	142	604	19.0	122.0	0.22734563	120.11209	0.8445227053827528	0.07152800179344262	11	2.138888888888889	0.03925353925353928	2056.0	8.0	530.0
0	143	170	18.5	-95.0	0.09328877	151.29411	1.9627339143983342	0.07411606820427225	1	1.5833333333333333	0.03513513513513515	2081.0	6.0	28.0
0	143	184	18.5	-88.0	0.26845008	37.217068	1.1603957714813242	0.04589830941410833	5	1.8888888888888888	0.029601029601029623	2029.0	9.0	58.0
0	143	185	18.5	-87.5	0.4396885	16.834423	1.2658865442904321	0.0519153646131416	4	1.8611111111111112	0.029987129987130018	2029.0	4.0	58.0
0	143	207	18.5	-76.5	0.17754443	285.79538	1.1853638152073556	0.049378723121003554	4	1.6666666666666667	0.028314028314028336	2066.0	1.0	60.0
0	143	208	18.5	-76.0	0.32731074	47.585903	1.3445456332008647	0.06091366420886357	5	1.75	0.032046332046332074	2066.0	2.0	60.0
0	143	209	18.5	-75.5	0.45007792	64.95294	1.2751198453368635	0.07093341467117975	5	1.75	0.042084942084942116	2029.0	6.0	60.0
0	143	210	18.5	-75.0	0.29818612	132.8	1.3922628629653155	0.0936548464232038	5	1.6944444444444444	0.0294723294723295	2029.0	10.0	58.0
0	143	211	18.5	-74.5	0.16229954	351.59732	1.4496713273168986	0.07390372023029546	5	1.7222222222222223	0.031145431145431172	2029.0	8.0	58.0
0	143	212	18.5	-74.0	0.06271356	670.5534	0.8747022301880911	0.04976030041343467	7	1.8611111111111112	0.05341055341055344	2029.0	9.0	58.0
0	143	213	18.5	-73.5	0.09891601	807.8881	1.1811095964083071	0.09699026453709524	3	1.5833333333333333	0.03770913770913774	2029.0	7.0	58.0
0	143	214	18.5	-73.0	0.058552627	913.4226	1.2379669277368777	0.1061225742121738	1	1.4722222222222223	0.018146718146718165	2029.0	8.0	58.0
0	143	215	18.5	-72.5	0.08967083	444.5931	1.3718142536363613	0.1055367659372461	1	1.4444444444444444	0.02342342342342344	0.0	0.0	58.0
0	143	217	18.5	-71.5	0.091799326	367.1386	1.905478015316641	0.11438920613448077	0	1.1944444444444444	0.017374517374517395	2051.0	21.0	58.0
0	143	218	18.5	-71.0	0.074192844	325.15463	1.5140300734743837	0.11541821995719645	1	1.4166666666666667	0.016087516087516105	2066.0	13.0	58.0
0	143	219	18.5	-70.5	0.065873034	968.77985	1.4062054846826042	0.11137449818376233	3	1.5833333333333333	0.025611325611325633	2066.0	16.0	58.0
0	143	221	18.5	-69.5	0.07981918	375.37558	1.5108687986741103	0.08842665144427006	3	1.6944444444444444	0.020205920205920228	2047.0	16.0	58.0
0	143	223	18.5	-68.5	0.16301747	149.5596	1.5452218582394772	0.07612989357292839	2	1.5833333333333333	0.01814671814671817	2048.0	11.0	58.0
0	143	225	18.5	-67.5	0.10407851	961.8855	1.4479634495338276	0.06488837410685272	1	1.4166666666666667	0.01969111969111971	2066.0	6.0	57.0
0	143	227	18.5	-66.5	0.024970673	4978.5273	2.3578018560686114	0.05901910778170125	2	1.4722222222222223	0.021492921492921507	2066.0	4.0	56.0
0	143	228	18.5	-66.0	0.050654616	968.2613	1.4328322385918	0.056476116273750626	2	1.5833333333333333	0.029729729729729745	2077.0	2.0	56.0
0	143	231	18.5	-64.5	0.4920329	55.33871	1.6974494433671596	0.07052466175479247	5	1.9166666666666667	0.03899613899613903	2067.0	2.0	55.0
0	143	233	18.5	-63.5	0.83177704	58.379967	1.536373007533257	0.0771153868059628	4	1.7222222222222223	0.030630630630630658	2066.0	6.0	55.0
0	143	234	18.5	-63.0	0.8343606	50.13006	1.316915463394914	0.06904083363313646	4	1.7777777777777777	0.027027027027027056	2067.0	2.0	55.0
0	143	436	18.5	38.0	0.25900915	41.64706	1.2089411396366565	0.07883019210024611	2	1.7777777777777777	0.02265122265122268	2046.0	72.0	300.0
0	143	437	18.5	38.5	0.394938	36.67692	1.1628137707313768	0.009166353672137834	4	1.8888888888888888	0.010553410553410572	2024.0	70.0	299.0
0	143	441	18.5	40.5	0.291087	46.010117	0.8976609583376827	0.04623939452944902	1	1.5277777777777777	-0.003217503217503189	2064.0	6.0	306.0
0	143	442	18.5	41.0	0.10510289	81.65355	0.7892044422729999	0.05316951431371062	1	1.5555555555555556	-0.004633204633204609	2064.0	9.0	306.0
0	143	443	18.5	41.5	0.12278901	120.90598	0.9528963037154509	0.05242302969079242	1	1.5	-0.0020592020592020335	2064.0	12.0	306.0
0	143	505	18.5	72.5	0.12277382	2238.5042	1.273277244625867	0.08774734561712569	10	2.111111111111111	0.031145431145431165	2064.0	16.0	8.0
0	143	547	18.5	93.5	0.31304958	67.0	1.2228935032858936	0.053967170155794	3	1.9166666666666667	0.01814671814671818	2035.0	18.0	260.0
0	143	548	18.5	94.0	0.20174366	191.06075	1.246898659866102	0.014731324033875212	5	1.9444444444444444	0.0236808236808237	2059.0	11.0	261.0
0	143	572	18.5	106.0	0.08557082	427.79245	1.064452816889653	0.0492446687337096	7	2.0555555555555554	0.04221364221364224	2018.0	64.0	9.0
0	143	578	18.5	109.0	0.08177317	881.87787	2.6613967233676123	0.14271825849586595	7	2.1944444444444446	0.031016731016731032	2047.0	12.0	49.0
0	143	579	18.5	109.5	0.06734275	534.902	2.7302994301796635	0.10007329081947158	6	2.0833333333333335	0.03101673101673104	2040.0	14.0	50.0
0	143	600	18.5	120.0	0.12259076	1132.0807	1.5657320975713611	0.09914470658484131	7	1.9722222222222223	0.03436293436293439	2058.0	15.0	566.0
0	143	601	18.5	120.5	0.1323593	545.5484	1.9658204483136863	0.06141815607248155	7	1.8888888888888888	0.03268983268983271	2058.0	7.0	567.0
0	143	604	18.5	122.0	0.29056925	128.50157	0.8331481727760878	0.07630612589987737	12	2.0833333333333335	0.04954954954954957	2056.0	7.0	533.0
0	144	183	18.0	-88.5	0.11251051	119.91639	1.3629538035049997	0.04705655268704992	13	2.25	0.05444015444015447	2063.0	8.0	58.0
0	144	184	18.0	-88.0	0.21174482	63.620644	1.026206407469153	0.05384855873200538	5	1.9444444444444444	0.029601029601029623	2029.0	2.0	58.0
0	144	204	18.0	-78.0	0.14804448	436.3492	1.176192830103849	0.05887765352007626	2	1.6388888888888888	0.017117117117117137	2029.0	2.0	60.0
0	144	205	18.0	-77.5	0.07654669	285.0503	1.2445057936740176	0.03159797672372135	5	1.75	0.02972972972972976	2066.0	1.0	60.0
0	144	207	18.0	-76.5	0.15421331	360.44174	1.3271716928136912	0.06457221817231097	5	1.7222222222222223	0.03423423423423426	2029.0	3.0	60.0
0	144	216	18.0	-72.0	0.24481332	160.36	1.2753815108768163	0.10777547994180324	1	1.5833333333333333	0.022522522522522542	2029.0	23.0	58.0
0	144	217	18.0	-71.5	0.15911621	153.91129	1.295729326022052	0.12282053963347919	3	1.5833333333333333	0.02252252252252255	2048.0	3.0	58.0
0	144	227	18.0	-66.5	0.111502565	816.5684	1.3850329910009227	0.0985125557220768	3	1.6944444444444444	0.026898326898326927	2066.0	5.0	57.0
0	144	228	18.0	-66.0	0.1526512	759.63025	1.3719216236289535	0.09521977086799949	3	1.7222222222222223	0.027284427284427308	2075.0	3.0	56.0
0	144	231	18.0	-64.5	0.5591477	42.526318	1.569216105769101	0.08191037988049593	4	1.8611111111111112	0.027413127413127444	2048.0	10.0	55.0
0	144	233	18.0	-63.5	0.73742384	39.84826	1.485115880389381	0.08045830379834075	4	1.8055555555555556	0.03256113256113259	2066.0	6.0	55.0
0	144	234	18.0	-63.0	0.65912145	200.8575	1.5128814460998579	0.09118785509774836	6	1.8611111111111112	0.034362934362934396	2066.0	5.0	55.0
0	144	236	18.0	-62.0	0.5223379	7.8670034	1.406356605192226	0.08359272855793082	9	1.9722222222222223	0.05109395109395112	2066.0	3.0	55.0
0	144	437	18.0	38.5	0.5309878	38.122448	0.6983306560447008	0.009078243282858098	5	2.0277777777777777	0.022779922779922808	2021.0	78.0	299.0
0	144	442	18.0	41.0	0.20110784	57.579006	0.6559387494771417	0.034497495626658305	1	1.6388888888888888	-0.01145431145431144	2060.0	15.0	310.0
0	144	443	18.0	41.5	0.10443902	113.18241	1.0375043817965144	0.04084143096538771	1	1.6388888888888888	-0.014543114543114521	2067.0	10.0	310.0
0	144	444	18.0	42.0	0.10294691	98.10277	1.620874135585671	0.021724767532114997	2	1.8611111111111112	0.015315315315315332	2067.0	10.0	310.0
0	144	470	18.0	55.0	0.28343114	2.0	0.7003740734888775	0.02471795505589232	0	1.4444444444444444	0.005148005148005168	2024.0	135.0	114.0
0	144	471	18.0	55.5	0.2690649	1.936937	0.5808424164753031	0.021168218919665367	0	1.4166666666666667	-0.0016731016731016506	2034.0	97.0	113.0
0	144	472	18.0	56.0	0.36852968	2.2182255	0.6404229877802424	0.025222666358296404	0	1.5	-0.0018018018018017834	2024.0	115.0	108.0
0	144	506	18.0	73.0	0.035700798	3259.0	1.328585142798891	0.06830582413769497	5	1.75	0.02303732303732308	2051.0	44.0	72.0
0	144	548	18.0	94.0	0.20712018	125.61942	1.1757765052271596	0.011707494187529977	3	1.8611111111111112	0.01763191763191764	2059.0	9.0	262.0
0	144	549	18.0	94.5	0.29664662	766.26746	1.453755967493304	0.03560222965792165	2	1.8333333333333333	0.01879021879021881	2059.0	8.0	262.0
0	144	600	18.0	120.0	0.08160891	927.2032	1.1975162975722924	0.09592409235906835	7	1.9444444444444444	0.039897039897039924	2052.0	19.0	565.0
0	144	604	18.0	122.0	0.5431721	68.81188	0.842411116162442	0.07401086863670077	6	1.9166666666666667	0.02767052767052769	2056.0	7.0	528.0
0	145	183	17.5	-88.5	0.13288498	163.00108	0.7768341674177335	0.029978520256887284	10	2.1666666666666665	0.053024453024453064	2063.0	12.0	58.0
0	145	184	17.5	-88.0	0.21229166	65.210144	1.0413650557063305	0.06377773548663393	8	2.111111111111111	0.03346203346203348	2071.0	2.0	58.0
0	145	185	17.5	-87.5	0.3972946	43.11801	1.0444976537589759	0.07498486537280347	8	2.0555555555555554	0.03346203346203348	2029.0	2.0	58.0
0	145	192	17.5	-84.0	0.96892107	4.0	1.3809291501719527	0.06143890985340636	5	1.8611111111111112	0.04054054054054057	0.0	0.0	57.0
0	145	204	17.5	-78.0	0.3191825	18.258621	0.8124711927645737	0.058999763097935205	4	1.75	0.022779922779922794	2029.0	2.0	60.0
0	145	205	17.5	-77.5	0.25149634	23.894737	1.0911390672322236	0.07569667821882307	5	1.7222222222222223	0.032947232947232966	2029.0	2.0	60.0
0	145	207	17.5	-76.5	0.31795654	36.22222	1.3086394071073848	0.07398743277414821	5	1.7777777777777777	0.036550836550836574	2029.0	2.0	60.0
0	145	208	17.5	-76.0	0.4123922	35.31313	1.2860618596593953	0.0663641911976961	5	1.8611111111111112	0.038223938223938256	2029.0	2.0	60.0
0	145	232	17.5	-64.0	0.79179	8.714286	1.496384237875728	0.09894425702553816	5	1.8611111111111112	0.029729729729729766	2066.0	9.0	55.0
0	145	233	17.5	-63.5	0.68890244	10.427286	1.2975205521944546	0.0890627965549716	4	1.7777777777777777	0.03320463320463324	2066.0	5.0	55.0
0	145	234	17.5	-63.0	0.5287328	85.717636	1.5945114073694475	0.10303895458208988	5	1.8333333333333333	0.03320463320463324	2066.0	6.0	55.0
0	145	437	17.5	38.5	0.64589715	44.239437	0.8361449223280194	0.020576358457272334	5	2.0555555555555554	0.013642213642213678	2021.0	80.0	298.0
0	145	438	17.5	39.0	0.5219629	61.97826	0.7542084203147904	-0.00877441046866348	7	2.1666666666666665	0.014414414414414448	2047.0	75.0	306.0
0	145	443	17.5	41.5	0.2579045	58.502586	0.7322996736647011	0.04636099465477113	2	1.6111111111111112	-0.012612612612612583	2047.0	19.0	311.0
0	145	444	17.5	42.0	0.15070541	153.44139	0.8349854952168905	0.031346273575697775	3	1.8888888888888888	0.00952380952380956	2047.0	18.0	311.0
0	145	445	17.5	42.5	0.0686075	906.0	2.0106403789038514	0.05209269422762611	2	1.8333333333333333	0.015701415701415724	2047.0	18.0	311.0
0	145	469	17.5	54.5	0.17631821	128.1875	1.1267423919719284	0.05184359975807036	0	0.0	0.0	2021.0	156.0	130.0
0	145	470	17.5	55.0	0.16763216	7.7541323	0.6770169542538753	0.027135045974712738	0	1.1944444444444444	-0.00913770913770912	2025.0	191.0	122.0
0	145	471	17.5	55.5	0.2996192	1.9396226	0.7486926026907906	0.028660309262526037	1	1.4444444444444444	0.006949806949806977	2025.0	132.0	114.0
0	145	506	17.5	73.0	0.048966777	1336.1693	1.1134544018158605	0.0915766651292374	3	1.6111111111111112	0.01750321750321754	2038.0	53.0	74.0
0	145	548	17.5	94.0	0.17235443	68.156334	0.8884459000199224	0.06227169055759574	3	1.7777777777777777	0.020592020592020616	2047.0	4.0	262.0
0	145	549	17.5	94.5	0.25755677	84.46342	0.9750402997782327	0.054680302327191885	4	1.8611111111111112	0.020463320463320493	2047.0	8.0	262.0
0	145	574	17.5	107.0	0.13313656	489.0	0.9777155649247685	0.057014441127036936	4	1.9166666666666667	0.025611325611325633	2019.0	63.0	56.0
0	145	582	17.5	111.0	0.6673515	15.0	1.020779593858358	0.062162229957473114	10	2.2777777777777777	0.050707850707850735	2021.0	37.0	362.0
0	145	583	17.5	111.5	0.7834672	14.090909	1.129029380332213	0.04935071772991004	9	2.1944444444444446	0.04362934362934366	2021.0	42.0	362.0
0	145	600	17.5	120.0	0.095852256	778.88403	1.207546486897627	0.10100086844864897	8	1.9722222222222223	0.04800514800514804	2052.0	19.0	565.0
0	145	604	17.5	122.0	0.6367554	123.96498	1.0250479420911605	0.06662755209412853	2	1.7777777777777777	0.022908622908622944	2055.0	9.0	532.0
0	145	605	17.5	122.5	0.46679947	190.01428	0.6293718592152634	0.05324446881951936	10	2.138888888888889	0.043886743886743906	2056.0	8.0	532.0
0	146	20	17.0	-170.0	5.125021	0.5575221	0.5333451450131654	-0.017234714809495164	1	1.0277777777777777	-0.005019305019305004	2044.0	17.0	51.0
0	146	21	17.0	-169.5	4.9357452	0.14835165	0.5497652141371376	-0.019290838085411932	1	1.0	-0.003088803088803079	2044.0	16.0	51.0
0	146	183	17.0	-88.5	0.27704468	112.30756	1.0216259326783084	0.05699644818178731	9	2.0833333333333335	0.05727155727155731	2071.0	3.0	58.0
0	146	184	17.0	-88.0	0.32377744	79.445625	0.9715298858132413	0.07895112811184737	6	2.0833333333333335	0.041055341055341074	2086.0	3.0	58.0
0	146	188	17.0	-86.0	0.43827236	66.72603	1.0412824589263314	0.07499478260452089	6	1.9722222222222223	0.046975546975547	2029.0	3.0	57.0
0	146	203	17.0	-78.5	0.5873175	11.090909	0.9907043155349746	0.06713139128852891	5	1.8055555555555556	0.027413127413127434	2029.0	3.0	60.0
0	146	204	17.0	-78.0	0.5047588	14.5331955	1.0291496151379624	0.0663408943214018	5	1.7222222222222223	0.032689832689832714	2029.0	3.0	60.0
0	146	235	17.0	-62.5	0.28948534	20.383871	1.43656692478117	0.11411652205415836	5	1.8888888888888888	0.02882882882882886	2066.0	6.0	56.0
0	146	237	17.0	-61.5	0.17077328	514.8788	1.4464639325917414	0.10047250521520322	10	2.0555555555555554	0.047104247104247134	2047.0	6.0	56.0
0	146	438	17.0	39.0	0.3624662	101.69471	0.630027693982392	0.009977230997550907	4	1.9722222222222223	0.0047619047619048005	2035.0	46.0	306.0
0	146	440	17.0	40.0	0.5989871	48.371136	0.655544610063771	0.005214779040125003	6	2.0	0.016731016731016762	2037.0	63.0	307.0
0	146	442	17.0	41.0	0.46909234	47.01775	1.0958171631736517	0.0028696527066789518	1	1.7777777777777777	0.0038610038610038793	2046.0	54.0	311.0
0	146	443	17.0	41.5	0.29907608	58.089455	1.5577111877553926	0.05124881347146587	1	1.6666666666666667	0.003088803088803117	2047.0	25.0	311.0
0	146	444	17.0	42.0	0.1612108	159.5325	1.115448588187891	0.03117075072897771	1	1.7222222222222223	0.0038610038610038828	2051.0	40.0	311.0
0	146	445	17.0	42.5	0.039916076	348.69644	0.9583809368354692	0.059142134821211764	2	1.8055555555555556	0.020205920205920234	2051.0	33.0	311.0
0	146	469	17.0	54.5	0.15113436	24.92517	0.8126679135205221	0.06530993037731563	3	1.5	0.01698841698841702	2020.0	147.0	131.0
0	146	470	17.0	55.0	0.22880231	12.0	0.8176680853103694	0.06167200979679399	1	1.4444444444444444	0.012612612612612636	2021.0	194.0	127.0
0	146	506	17.0	73.0	0.07709106	1416.4795	1.0303423180488276	0.061278886939081484	2	1.6111111111111112	0.00617760617760621	2043.0	50.0	74.0
0	146	548	17.0	94.0	0.12670265	49.099644	1.0269758208219586	0.07592791972724215	1	1.6388888888888888	0.014285714285714304	2047.0	4.0	263.0
0	146	583	17.0	111.5	0.9354866	12.261291	1.3237236756778492	0.050922225051644204	10	2.25	0.033848133848133885	2047.0	27.0	362.0
0	146	584	17.0	112.0	1.0515729	9.164736	1.243823971818942	0.05704847364527682	8	2.1666666666666665	0.027541827541827577	2047.0	28.0	362.0
0	146	585	17.0	112.5	1.1962157	7.0	1.118993708239445	0.07103344153411774	6	2.0	0.036293436293436315	2035.0	28.0	362.0
0	146	600	17.0	120.0	0.059736576	2187.7788	1.1305422790888273	0.09182345118712297	6	1.75	0.035135135135135165	2058.0	9.0	565.0
0	146	604	17.0	122.0	0.3843569	221.9025	1.1772966196506538	0.08470642522496002	5	1.7777777777777777	0.03371943371943375	2055.0	10.0	554.0
0	146	651	17.0	145.5	7.810733	0.0	0.8054789121165413	0.07317082580842166	5	1.8888888888888888	0.02574002574002577	2067.0	1.0	250.0
0	147	182	16.5	-89.0	0.2887981	180.47136	0.8477960350750519	0.06948557426980685	7	2.0833333333333335	0.0662805662805663	2071.0	3.0	58.0
0	147	184	16.5	-88.0	0.20742309	108.117645	0.9749610309752758	0.09284175999048178	7	2.111111111111111	0.035006435006435035	2029.0	3.0	58.0
0	147	185	16.5	-87.5	0.23161234	123.731705	1.0388242092687392	0.09974714029029164	5	2.0277777777777777	0.029472329472329493	2071.0	3.0	58.0
0	147	186	16.5	-87.0	0.18969655	155.31842	1.07683266665977	0.07652762166512875	5	1.9444444444444444	0.025740025740025766	2029.0	3.0	57.0
0	147	187	16.5	-86.5	0.22781073	84.44814	1.1351137549859323	0.07259592833750438	5	1.8888888888888888	0.03294723294723298	2029.0	7.0	57.0
0	147	188	16.5	-86.0	0.24973276	81.9	1.212966055527638	0.07710627675216508	6	1.8888888888888888	0.035006435006435035	2029.0	7.0	57.0
0	147	193	16.5	-83.5	0.89130545	7.715421	0.9213006242276937	0.04630565424425068	12	2.138888888888889	0.052895752895752934	2029.0	7.0	57.0
0	147	236	16.5	-62.0	0.059678484	444.9577	1.6446208765451253	0.0968736423087008	5	1.8333333333333333	0.03243243243243247	2066.0	3.0	56.0
0	147	237	16.5	-61.5	0.06931168	211.65245	1.3756030767928513	0.09029807086211476	7	1.9444444444444444	0.035263835263835294	2066.0	3.0	56.0
0	147	238	16.5	-61.0	0.21639827	57.210526	1.3742848638687106	0.07525462451359838	11	2.0833333333333335	0.053667953667953704	2047.0	9.0	56.0
0	147	438	16.5	39.0	0.2574162	118.82868	0.5211087404423463	0.023394072002051063	4	1.9166666666666667	-0.003989703989703958	2024.0	66.0	305.0
0	147	439	16.5	39.5	0.33913216	91.25302	0.5016167324563715	0.03444294573528649	2	1.7777777777777777	0.0038610038610038984	2035.0	36.0	307.0
0	147	440	16.5	40.0	0.47989923	61.870216	0.4573878654075749	0.03252116187375743	4	1.8888888888888888	0.011325611325611358	2051.0	40.0	307.0
0	147	443	16.5	41.5	0.34591597	65.98698	0.980674407244113	-0.028525749571770093	1	1.6666666666666667	0.004375804375804393	2052.0	17.0	311.0
0	147	444	16.5	42.0	0.21211481	94.49887	1.2712839193180747	-0.008498036549867583	1	1.5	0.0025740025740025995	2060.0	8.0	311.0
0	147	445	16.5	42.5	0.10232852	215.98311	0.939335366327379	0.021372284097808697	1	1.6388888888888888	0.0019305019305019648	2071.0	6.0	311.0
0	147	523	16.5	81.5	0.07001003	1113.7625	1.092259637320901	0.08897523949721789	0	1.5	0.0028314028314028504	2058.0	15.0	7.0
0	147	548	16.5	94.0	0.17217287	37.367302	1.1298190509789328	0.014468106427441632	1	1.6388888888888888	0.016602316602316623	2064.0	9.0	264.0
0	147	576	16.5	108.0	0.07954549	423.52942	1.6859430583320896	0.0651122324163391	2	1.75	0.018404118404118423	2071.0	8.0	72.0
0	147	582	16.5	111.0	1.0014096	13.0	1.4286668877731161	0.0467846186641096	9	2.25	0.028442728442728465	2047.0	10.0	363.0
0	147	583	16.5	111.5	1.1048211	11.040522	1.8160743285605514	0.05141352794175463	5	2.0	0.024195624195624217	2047.0	18.0	363.0
0	147	584	16.5	112.0	1.2036216	8.595629	1.2650594169707885	0.045703245761846645	5	2.0	0.021621621621621644	2047.0	25.0	362.0
0	147	585	16.5	112.5	1.3196492	5.4444447	1.1633593199691281	0.06455898410428994	4	1.8888888888888888	0.020849420849420867	2047.0	29.0	362.0
0	147	604	16.5	122.0	0.22204506	303.4397	0.6942685516703271	0.06442005189614562	8	1.9444444444444444	0.042985842985843015	2055.0	6.0	556.0
0	147	652	16.5	146.0	7.796684	0.0	0.7348289166462895	0.06681413181285362	5	1.8611111111111112	0.024581724581724612	2067.0	4.0	250.0
0	148	185	16.0	-87.5	0.12392397	147.9624	1.1827790334470116	0.08935890464204643	10	2.1944444444444446	0.04440154440154443	2029.0	6.0	57.0
0	148	186	16.0	-87.0	0.19014496	152.80255	1.319603626380359	0.09235362844775356	7	2.0555555555555554	0.045302445302445336	2029.0	6.0	57.0
0	148	187	16.0	-86.5	0.11754841	125.30182	1.2091429216141643	0.0726782978874822	7	2.0	0.046074646074646106	2029.0	10.0	57.0
0	148	193	16.0	-83.5	0.7060032	9.811897	1.4448503595936122	0.07665582234321229	13	2.2777777777777777	0.057142857142857176	2029.0	10.0	57.0
0	148	194	16.0	-83.0	0.7441615	6.871988	1.0307806505361403	0.042916023953506535	13	2.2777777777777777	0.048391248391248406	2029.0	12.0	57.0
0	148	195	16.0	-82.5	0.82848394	3.9072847	0.872349913819739	0.04979168696165254	12	2.2777777777777777	0.05019305019305022	2029.0	6.0	57.0
0	148	232	16.0	-64.0	0.84137523	4.0	1.4780570263599409	0.11612854502166314	6	1.9444444444444444	0.028314028314028343	2067.0	1.0	0.0
0	148	236	16.0	-62.0	0.13366216	101.90558	1.6428524678250265	0.1062436149488432	7	1.9444444444444444	0.030115830115830147	2066.0	2.0	56.0
0	148	237	16.0	-61.5	0.17605251	82.312386	1.4887021209303632	0.09953081153955123	9	2.0277777777777777	0.03564993564993568	2066.0	3.0	57.0
0	148	438	16.0	39.0	0.15217297	486.1613	0.5117524822075552	0.03639218259558226	1	1.8333333333333333	-0.002831402831402801	2035.0	41.0	305.0
0	148	439	16.0	39.5	0.21342242	241.35301	0.4305887979252309	0.03552005075338974	1	1.8333333333333333	-0.009009009009008983	2058.0	23.0	307.0
0	148	440	16.0	40.0	0.405474	117.03313	0.42097818441015505	0.04307495514514506	2	1.8055555555555556	0.002960102960102991	2047.0	31.0	307.0
0	148	441	16.0	40.5	0.5191513	85.5228	0.3924273147888742	0.04271647270283914	0	1.6388888888888888	-0.00476190476190474	2047.0	25.0	307.0
0	148	443	16.0	41.5	0.28116968	78.314964	0.885907440849461	-0.020133619142711695	0	1.5	-0.01132561132561131	2071.0	4.0	310.0
0	148	444	16.0	42.0	0.111526184	139.0723	0.6540444189995714	0.01076997381895331	0	1.4166666666666667	-0.0060489060489060265	2081.0	3.0	310.0
0	148	445	16.0	42.5	0.15489385	232.28209	0.6124785336846432	0.02920862166160696	0	1.5833333333333333	-0.01145431145431143	2082.0	3.0	310.0
0	148	548	16.0	94.0	0.19323353	30.256784	0.9748620885094913	0.047724728452621185	2	1.7222222222222223	0.019047619047619074	2070.0	5.0	263.0
0	148	576	16.0	108.0	0.05302299	527.36365	2.5642238203065726	-0.03515602869870643	2	1.7777777777777777	0.01673101673101675	2071.0	7.0	363.0
0	148	577	16.0	108.5	0.11697309	247.53731	1.8187296912408122	-0.004002466832852408	5	1.9444444444444444	0.02084942084942086	2085.0	4.0	364.0
0	148	582	16.0	111.0	0.98803705	15.0	1.0466062187558485	0.036355745779027615	6	2.0555555555555554	0.03243243243243245	2047.0	19.0	363.0
0	148	599	16.0	119.5	0.13039379	665.07135	1.573773628233043	0.09134152031408374	5	1.7222222222222223	0.03732303732303735	2052.0	5.0	566.0
0	148	602	16.0	121.0	0.17015658	469.0	1.4528536486428825	0.059968822108137226	0	0.0	0.0	2066.0	2.0	561.0
0	148	603	16.0	121.5	0.15075088	625.2304	0.6456421982127888	0.050909248788891345	8	2.0	0.047619047619047644	2064.0	1.0	562.0
0	149	194	15.5	-83.0	0.5603565	8.697308	1.7841499344854497	0.07478936893981175	14	2.3333333333333335	0.05096525096525101	2029.0	15.0	57.0
0	149	195	15.5	-82.5	0.65234107	6.0096154	1.5141496848142877	0.06462767544088815	12	2.25	0.044401544401544424	2029.0	8.0	57.0
0	149	237	15.5	-61.5	0.19939327	767.97943	1.5840795430970254	0.10109609594753077	10	2.0555555555555554	0.037837837837837875	2052.0	4.0	57.0
0	149	439	15.5	39.5	0.23952131	566.29034	0.5789897808850551	0.03538925874646154	1	1.8055555555555556	0.0019305019305019613	2047.0	32.0	307.0
0	149	440	15.5	40.0	0.26325676	188.83977	0.4852213880612288	0.038125720307751666	0	1.5833333333333333	-0.005276705276705261	2047.0	36.0	307.0
0	149	441	15.5	40.5	0.37636256	112.43889	0.5395869568212209	0.034986042882181594	0	1.5	-0.01312741312741311	2047.0	34.0	307.0
0	149	444	15.5	42.0	0.20464605	115.27736	0.76523415982426	-0.004859296246288697	0	1.3888888888888888	-0.023166023166023154	2082.0	4.0	310.0
0	149	445	15.5	42.5	0.139572	278.92838	0.8373100057925046	0.02914933617380594	0	1.4166666666666667	-0.018661518661518654	2061.0	7.0	309.0
0	149	577	15.5	108.5	0.04737327	443.70187	2.8361627452117815	-0.00886444654104046	7	1.9722222222222223	0.025096525096525112	2071.0	5.0	365.0
0	149	578	15.5	109.0	0.16130865	206.57718	2.2195994741422593	-0.02664418609036301	10	2.2222222222222223	0.03680823680823684	2051.0	11.0	365.0
0	149	595	15.5	117.5	0.89350826	49.05263	0.8851427010939171	0.09141112210001502	6	1.8333333333333333	0.03655083655083658	2055.0	10.0	365.0
0	149	599	15.5	119.5	0.13613567	784.0743	1.379213800884	0.0980131574091502	3	1.7222222222222223	0.028571428571428602	2047.0	9.0	566.0
0	149	602	15.5	121.0	0.22426878	652.8679	2.0343859251059424	0.01095864448315384	8	2.0	0.04015444015444018	2055.0	3.0	567.0
0	149	603	15.5	121.5	0.17964028	407.7651	0.8936382874274965	0.04042660296227869	8	2.0555555555555554	0.04710424710424714	2055.0	1.0	567.0
0	149	604	15.5	122.0	0.3280815	271.9624	0.5997732389473227	0.051759085333634935	9	1.9722222222222223	0.038481338481338515	2055.0	14.0	567.0
0	149	650	15.5	145.0	7.340445	4.5	0.8099497378898377	0.06889286178629847	6	1.8055555555555556	0.028442728442728472	0.0	0.0	256.0
0	149	651	15.5	145.5	7.3810544	33.870472	0.7988852802074239	0.05712016542573045	6	1.8611111111111112	0.029729729729729766	0.0	0.0	255.0
0	150	193	15.0	-83.5	0.3271639	26.578947	1.5293218290177968	0.06999468469022596	15	2.5555555555555554	0.059974259974260015	2029.0	20.0	57.0
0	150	194	15.0	-83.0	0.38420606	15.541883	1.6280937264660182	0.06804974777743078	15	2.4722222222222223	0.056499356499356536	2022.0	14.0	57.0
0	150	195	15.0	-82.5	0.5432266	6.9444447	1.7826275352578849	0.0684231663117203	12	2.138888888888889	0.04723294723294727	2029.0	5.0	57.0
0	150	237	15.0	-61.5	0.073997706	500.5614	1.712242968059379	0.11513861129016986	4	1.8333333333333333	0.02187902187902191	2052.0	3.0	57.0
0	150	238	15.0	-61.0	0.101486936	379.91367	1.496677244884402	0.09753449436629624	10	2.0277777777777777	0.04414414414414418	2052.0	3.0	57.0
0	150	440	15.0	40.0	0.35871705	230.05292	0.6517563593535349	0.04074180419407817	1	1.6111111111111112	0.01544401544401547	2039.0	41.0	307.0
0	150	441	15.0	40.5	0.36217716	172.77266	0.532104661228178	0.03300196957943241	0	1.3611111111111112	-0.0016731016731016506	2047.0	44.0	307.0
0	150	445	15.0	42.5	0.09012618	1244.5409	1.0543405728625557	0.02784200324346306	0	1.4166666666666667	-0.029729729729729714	2058.0	19.0	309.0
0	150	446	15.0	43.0	0.07550781	701.0	2.3433489756267094	0.07334837783604276	0	1.3888888888888888	-0.005662805662805645	2040.0	27.0	308.0
0	150	458	15.0	49.0	0.08588157	1568.0	0.8594074491161866	0.037637959609443744	0	1.6388888888888888	-0.00038610038610036035	2019.0	118.0	220.0
0	150	460	15.0	50.0	0.16858438	63.0	0.7076456043451915	0.0402822967702816	0	1.8333333333333333	0.0025740025740025943	2021.0	82.0	218.0
0	150	508	15.0	74.0	0.069512576	1234.072	1.4819657942438922	0.11483517368482853	2	1.6111111111111112	0.009523809523809549	2046.0	43.0	74.0
0	150	547	15.0	93.5	0.6210126	11.248447	0.9859991535820221	0.051743607924998464	1	1.6388888888888888	0.011196911196911227	2066.0	4.0	288.0
0	150	600	15.0	120.0	0.05455364	1694.4037	1.5992953051199121	0.0908580702443777	2	1.5833333333333333	0.033075933075933095	2026.0	15.0	570.0
0	150	603	15.0	121.5	0.12685922	839.63965	0.8432884830895504	0.044479958022500155	8	1.8333333333333333	0.039639639639639665	2048.0	6.0	567.0
0	150	604	15.0	122.0	0.21558474	371.486	0.7500205333653039	0.05104175424353759	8	1.8055555555555556	0.0433719433719434	2063.0	5.0	567.0
0	150	605	15.0	122.5	0.21068731	269.0	0.6739700598156084	0.048883918325743625	8	1.9166666666666667	0.032818532818532836	2055.0	6.0	567.0
0	150	606	15.0	123.0	0.275633	217.92857	0.580065122920282	0.04068968468699011	7	1.8888888888888888	0.026769626769626784	2055.0	7.0	568.0
0	150	650	15.0	145.0	7.150845	2.5	0.914991670645763	0.08228094312945276	5	1.8055555555555556	0.03410553410553413	2068.0	2.0	258.0
0	150	651	15.0	145.5	7.2309647	7.3416667	0.9363334202768617	0.07432104753106618	5	1.8055555555555556	0.032046332046332074	2084.0	1.0	258.0
0	150	697	15.0	168.5	10.471434	0.0	0.6712042266869137	0.039056483038211576	2	1.5833333333333333	0.013256113256113282	2056.0	13.0	8.0
0	150	698	15.0	169.0	10.549877	0.0	0.6873189709553787	0.03805431851863134	2	1.6388888888888888	0.018918918918918944	2067.0	9.0	8.0
0	151	193	14.5	-83.5	0.13239756	28.950207	1.4446426777285524	0.063749252493488	16	2.5833333333333335	0.062419562419562466	2022.0	28.0	57.0
0	151	194	14.5	-83.0	0.27572748	21.156527	1.3768930798811374	0.06327488929688657	15	2.4166666666666665	0.0536679536679537	2022.0	15.0	57.0
0	151	195	14.5	-82.5	0.46518517	16.0	1.7417524134117146	0.07021503932238296	11	2.0833333333333335	0.03925353925353929	2029.0	7.0	57.0
0	151	197	14.5	-81.5	0.689224	2.0813007	1.3814378345678051	0.085603564150692	8	1.9722222222222223	0.04388674388674392	2029.0	5.0	57.0
0	151	199	14.5	-80.5	0.85967284	0.6	1.1678217435088631	0.08622981414352832	6	1.8055555555555556	0.046203346203346235	2022.0	8.0	0.0
0	151	237	14.5	-61.5	0.14594206	166.06482	1.6045829971766663	0.11041832217069902	6	1.9722222222222223	0.022007722007722032	2052.0	6.0	57.0
0	151	238	14.5	-61.0	0.13344288	178.54495	1.5279307487310234	0.09996607897267251	11	2.111111111111111	0.03655083655083659	2052.0	4.0	57.0
0	151	445	14.5	42.5	0.13363376	198.33717	1.0496160966294723	0.016395635123959695	0	1.3333333333333333	-0.023938223938223924	2082.0	4.0	308.0
0	151	446	14.5	43.0	0.07768701	302.86615	1.3988659113104829	0.05254400034966909	0	1.3611111111111112	-0.00913770913770912	2039.0	29.0	308.0
0	151	457	14.5	48.5	0.23448485	130.61972	0.7125571995188925	0.031160593760370163	1	1.6111111111111112	-0.005148005148005131	2021.0	90.0	220.0
0	151	458	14.5	49.0	0.114690885	922.4286	0.6725915623897364	0.03460267249145724	0	1.6111111111111112	-0.001287001287001266	2019.0	128.0	220.0
0	151	508	14.5	74.0	0.07886887	1239.8889	1.3746077461930162	0.08705786934058947	2	1.5833333333333333	0.00862290862290865	2047.0	24.0	74.0
0	151	546	14.5	93.0	0.5725031	8.109137	1.0391105967855971	0.09957314297951972	1	1.6944444444444444	0.006306306306306329	2047.0	15.0	287.0
0	151	555	14.5	97.5	0.16183108	94.737114	1.61142069001653	0.048168229133311424	4	1.9166666666666667	0.025096525096525123	2054.0	11.0	278.0
0	151	600	14.5	120.0	0.13189018	1318.0602	1.197553930539553	0.09573965632483705	5	1.75	0.038996138996139025	2048.0	8.0	570.0
0	151	603	14.5	121.5	0.08714987	1082.4235	0.891364557959605	0.04891264096950185	8	1.9166666666666667	0.04774774774774778	2048.0	11.0	567.0
0	151	604	14.5	122.0	0.11395981	614.4371	1.1137740140812555	0.05828015903323171	8	1.8055555555555556	0.04800514800514803	2048.0	7.0	567.0
0	151	605	14.5	122.5	0.07352333	437.34033	1.2809267688995036	0.0753343280922061	8	1.7777777777777777	0.03732303732303734	2042.0	7.0	567.0
0	151	606	14.5	123.0	0.13061337	564.55817	0.9717230051578967	0.07408078163116444	7	1.8611111111111112	0.02406692406692408	2055.0	8.0	568.0
0	151	607	14.5	123.5	0.2630737	246.63115	0.8834399845874775	0.07671539713344168	8	1.8888888888888888	0.028056628056628057	2042.0	9.0	568.0
0	151	608	14.5	124.0	0.29865605	313.97745	0.9274992053979076	0.08415086109043016	5	1.75	0.02612612612612615	2026.0	10.0	568.0
0	151	650	14.5	145.0	6.9701104	3.6584158	0.9727166866872494	0.06510267040461652	5	1.8611111111111112	0.03564993564993567	2084.0	2.0	265.0
0	152	194	14.0	-83.0	0.2858373	19.022858	1.2280605573092016	0.0678712226418987	12	2.2222222222222223	0.05405405405405408	2029.0	13.0	57.0
0	152	195	14.0	-82.5	0.4500837	12.579235	1.5893188874847097	0.06391380344292971	10	2.0833333333333335	0.04749034749034752	2029.0	11.0	57.0
0	152	197	14.0	-81.5	0.5009815	3.5	1.2018928202261039	0.07472008376549971	8	2.0	0.04221364221364224	2029.0	6.0	57.0
0	152	199	14.0	-80.5	0.73472244	0.5	1.184918562455881	0.07234603886539102	6	1.8055555555555556	0.04182754182754186	2022.0	11.0	57.0
0	152	237	14.0	-61.5	0.29068175	356.1087	1.6286915566372706	0.11580967492138208	10	2.0833333333333335	0.024066924066924095	2052.0	13.0	57.0
0	152	238	14.0	-61.0	0.2851911	435.77942	1.5171392862791224	0.10939669225464074	13	2.1666666666666665	0.03963963963963967	0.0	0.0	57.0
0	152	445	14.0	42.5	0.19005112	127.539825	1.03486131435104	0.02261658277808802	0	1.4444444444444444	-0.008236808236808212	2039.0	36.0	308.0
0	152	446	14.0	43.0	0.114000596	188.01678	1.1239219839538905	0.01888978342751671	0	1.4166666666666667	-0.012483912483912459	2039.0	39.0	308.0
0	152	545	14.0	92.5	0.36984113	5.5429363	1.073665450745962	0.1115254684592153	1	1.6944444444444444	0.0016731016731016974	2060.0	12.0	288.0
0	152	546	14.0	93.0	0.3855899	6.0289474	1.2558391814792147	0.09152971392197126	2	1.75	0.006306306306306332	2047.0	10.0	288.0
0	152	555	14.0	97.5	0.20508221	96.57447	1.2241190661281343	0.05748233975584549	2	1.8611111111111112	0.015315315315315343	2054.0	21.0	279.0
0	152	556	14.0	98.0	0.16232555	94.0	1.2755144753814833	0.04476316135597619	2	1.6388888888888888	0.014028314028314046	2054.0	14.0	279.0
0	152	578	14.0	109.0	0.06759461	486.63965	1.5272688143251634	0.07747603733812208	1	1.7222222222222223	0.01879021879021881	2052.0	8.0	367.0
0	152	600	14.0	120.0	0.18151306	548.517	0.9969967308530944	0.08287311550983845	4	1.7222222222222223	0.03294723294723297	2038.0	9.0	570.0
0	152	601	14.0	120.5	0.047028188	1416.5437	1.2864131199894473	0.08723873921712352	1	1.4722222222222223	0.02149292149292151	2048.0	9.0	570.0
0	152	602	14.0	121.0	0.028010909	1321.4624	1.4082077274903317	0.08675730666780679	9	1.8888888888888888	0.05199485199485202	2048.0	15.0	569.0
0	152	603	14.0	121.5	0.07296895	1112.9431	1.1941632116954266	0.09657316432778977	10	2.111111111111111	0.061003861003861036	2048.0	12.0	567.0
0	152	604	14.0	122.0	0.08452991	1111.9261	1.5682716124945066	0.09585768104403876	12	2.0833333333333335	0.0693693693693694	2035.0	18.0	567.0
0	152	605	14.0	122.5	0.09534643	766.10034	1.6097435424076552	0.11142329791678512	11	2.0555555555555554	0.059974259974259994	2025.0	36.0	567.0
0	152	606	14.0	123.0	0.06314753	1427.9779	2.3186647343787956	0.08643166180647158	9	1.9166666666666667	0.04543114543114546	2026.0	13.0	568.0
0	152	608	14.0	124.0	0.22524929	307.13263	1.1759636835406788	0.08922737406683157	3	1.6666666666666667	0.021621621621621637	2026.0	9.0	568.0
0	153	193	13.5	-83.5	0.32052618	23.063604	0.9918716971905351	0.05859810786575759	15	2.5833333333333335	0.059330759330759354	2029.0	5.0	57.0
0	153	194	13.5	-83.0	0.38998488	15.130719	1.2282816581824922	0.07135904893855864	11	2.2777777777777777	0.05328185328185331	2029.0	10.0	57.0
0	153	195	13.5	-82.5	0.34214386	13.45	1.2914424751784694	0.0751447300302971	8	2.0277777777777777	0.034362934362934396	2029.0	13.0	57.0
0	153	197	13.5	-81.5	0.32515708	97.63863	1.255468027223866	0.07325094386882983	8	1.9444444444444444	0.03371943371943375	2066.0	4.0	57.0
0	153	199	13.5	-80.5	0.6546382	0.9230769	1.4131008756225818	0.08875866284318748	7	2.0277777777777777	0.03281853281853285	2029.0	13.0	57.0
0	153	237	13.5	-61.5	0.43455797	58.82629	1.5753633497510733	0.12484502791814361	11	2.138888888888889	0.026126126126126158	2066.0	2.0	56.0
0	153	240	13.5	-60.0	0.07479109	3424.0483	1.5797034928639897	0.11306819078942106	11	2.111111111111111	0.03371943371943375	0.0	0.0	56.0
0	153	241	13.5	-59.5	0.11870813	272.12033	1.4368448342407754	0.10899423626382704	12	2.138888888888889	0.03770913770913774	2052.0	7.0	56.0
0	153	445	13.5	42.5	0.103660844	323.30457	1.0833578442159535	0.028284505774982704	0	1.5833333333333333	0.001415701415701443	2052.0	23.0	312.0
0	153	446	13.5	43.0	0.18260401	147.43289	1.281611706884152	0.02413864812788341	1	1.5555555555555556	2.3418766925686896e-17	2039.0	25.0	316.0
0	153	544	13.5	92.0	0.38665548	2.0	0.9276132632954944	0.09513859096581635	2	1.75	0.006821106821106838	2047.0	4.0	288.0
0	153	545	13.5	92.5	0.24167216	3.6412556	1.459570811413042	0.1057585007497189	1	1.6111111111111112	-0.002059202059202036	2047.0	13.0	288.0
0	153	546	13.5	93.0	0.26966015	12.479393	0.9450942276671412	0.10434628088150932	2	1.75	0.01428571428571431	2047.0	12.0	288.0
0	153	548	13.5	94.0	0.64076465	6.0	0.8919064755728786	0.08984141782592898	2	1.75	0.012483912483912521	2038.0	11.0	288.0
0	153	556	13.5	98.0	0.21523389	74.15638	1.164905940970791	0.10258843017388494	5	1.8888888888888888	0.02985842985842989	2021.0	20.0	286.0
0	153	561	13.5	100.5	0.065844156	578.8929	1.8169311667092685	0.06011154530799773	2	1.6388888888888888	0.03436293436293439	2019.0	22.0	131.0
0	153	578	13.5	109.0	0.05960891	486.84924	2.3498159856112166	0.11072557059709326	1	1.5555555555555556	0.01389961389961392	2052.0	10.0	368.0
0	153	600	13.5	120.0	0.22471227	321.208	1.196447280123638	0.09553113357198365	2	1.4444444444444444	0.028571428571428584	2026.0	15.0	570.0
0	153	601	13.5	120.5	0.27620658	504.61865	1.7763375247516457	0.08081806193037089	2	1.5	0.03243243243243245	2048.0	12.0	569.0
0	153	602	13.5	121.0	0.13037719	811.7798	1.5619495891045185	0.06777490038075487	9	1.8611111111111112	0.04543114543114545	2048.0	11.0	569.0
0	153	603	13.5	121.5	0.15982386	1351.6044	0.8980096604566576	0.07040801613250304	10	1.9166666666666667	0.04749034749034751	2048.0	5.0	567.0
0	153	604	13.5	122.0	0.17922944	789.50665	0.7758677050693553	0.0758553097267974	10	2.0277777777777777	0.04980694980694982	2048.0	10.0	567.0
0	153	605	13.5	122.5	0.1466779	397.22348	0.9584044518467801	0.0944959078640254	9	1.8888888888888888	0.048133848133848155	2026.0	20.0	567.0
0	153	606	13.5	123.0	0.06789681	530.6113	1.2869706139423547	0.10748548926732676	3	1.6944444444444444	0.03178893178893181	2026.0	12.0	568.0
0	153	607	13.5	123.5	0.04687868	980.9902	1.5059522471432998	0.056318545515056384	4	1.75	0.024839124839124864	2022.0	19.0	569.0
0	153	608	13.5	124.0	0.13619411	469.79648	0.8971195521404628	0.07618493411176712	3	1.75	0.019433719433719458	2026.0	7.0	570.0
0	153	648	13.5	144.0	6.535478	2.24375	0.9644789028708064	0.07893433318103318	4	1.8333333333333333	0.028314028314028336	0.0	0.0	264.0
0	154	193	13.0	-83.5	0.4992604	29.08014	1.167825495886394	0.07186558615186105	17	2.6666666666666665	0.05894465894465898	2022.0	32.0	57.0
0	154	196	13.0	-82.0	0.09394433	45.95468	1.3415450382306682	0.07759616017468615	8	2.111111111111111	0.02651222651222654	2066.0	12.0	57.0
0	154	219	13.0	-70.5	0.3200137	497.95312	1.4567215366795692	0.08852422503497859	7	1.8611111111111112	0.02638352638352641	2021.0	24.0	60.0
0	154	220	13.0	-70.0	0.33093926	468.0	1.3598668779523253	0.09393883012767172	6	1.8611111111111112	0.0294723294723295	2029.0	8.0	61.0
0	154	237	13.0	-61.5	0.57450825	21.52381	1.4169198779135905	0.11513922621970991	11	2.138888888888889	0.031016731016731046	0.0	0.0	56.0
0	154	445	13.0	42.5	0.16289888	463.34772	0.7822935541678607	0.028609931695708427	2	1.7777777777777777	0.028314028314028343	2039.0	32.0	311.0
0	154	446	13.0	43.0	0.18050143	120.22143	1.1435093940702203	0.020129052015442003	2	1.6666666666666667	0.012870012870012892	2039.0	26.0	326.0
0	154	447	13.0	43.5	0.2923079	103.004425	0.972343404129209	0.01838923172148997	1	1.6388888888888888	0.009137709137709164	2024.0	63.0	303.0
0	154	448	13.0	44.0	0.19547094	74.793106	1.055973574833171	0.01821218329954906	1	1.7222222222222223	0.0036036036036036275	2039.0	45.0	222.0
0	154	449	13.0	44.5	0.08229351	157.09525	1.221078171920528	0.01585294920700829	1	1.75	0.0032175032175032403	2040.0	35.0	220.0
0	154	544	13.0	92.0	0.40508148	2.0	1.0395554697356717	0.08930449385040606	2	1.7777777777777777	0.014671814671814694	2051.0	10.0	288.0
0	154	545	13.0	92.5	0.24898152	17.248682	1.6451970195233694	0.10638513269580227	2	1.75	0.014285714285714313	2047.0	20.0	288.0
0	154	546	13.0	93.0	0.23570919	22.428572	0.8316918589742438	0.06984972922777659	2	1.75	0.012483912483912514	2047.0	12.0	288.0
0	154	555	13.0	97.5	0.37437755	42.264874	1.0031140193079844	0.055090134356800796	4	1.8888888888888888	0.017760617760617783	2021.0	22.0	316.0
0	154	556	13.0	98.0	0.18886235	62.14031	1.2822348116791213	0.039782498863033644	2	1.75	0.0227799227799228	2019.0	21.0	316.0
0	154	562	13.0	101.0	0.03409938	425.0	1.5852491087772995	0.06592563485203509	3	1.6666666666666667	0.02496782496782499	2021.0	28.0	131.0
0	154	563	13.0	101.5	0.046459716	413.69354	1.4840291749906926	0.04408895556017259	3	1.7222222222222223	0.027027027027027056	2019.0	25.0	131.0
0	154	578	13.0	109.0	0.13571723	548.9883	1.8444059734994716	0.14389282802797182	4	1.7777777777777777	0.022393822393822406	2021.0	11.0	369.0
0	154	599	13.0	119.5	0.47734228	108.14286	0.799684499836241	0.09105431538839846	4	1.6111111111111112	0.024710424710424738	2026.0	12.0	570.0
0	154	600	13.0	120.0	0.3225434	157.74805	0.9152372906630096	0.09286376743588007	2	1.5277777777777777	0.021235521235521262	2026.0	11.0	570.0
0	154	601	13.0	120.5	0.21522759	273.2769	1.754651483553475	0.08163034865243723	2	1.5	0.02445302445302447	2026.0	11.0	569.0
0	154	602	13.0	121.0	0.3053069	314.0	1.6892744632099161	0.07681664300087676	8	1.9166666666666667	0.03822393822393825	2026.0	16.0	567.0
0	154	603	13.0	121.5	0.15698953	336.7143	0.8323379722986085	0.0719570387184583	8	1.8611111111111112	0.03796653796653799	2048.0	7.0	567.0
0	154	604	13.0	122.0	0.23958613	250.67622	0.7607257432388327	0.07384311796754035	9	1.8888888888888888	0.05019305019305021	2026.0	11.0	567.0
0	154	605	13.0	122.5	0.26079655	255.92857	0.6392814878144318	0.0613468116037356	9	1.8611111111111112	0.048519948519948536	2026.0	17.0	568.0
0	154	606	13.0	123.0	0.11992787	325.74472	0.9487279093313687	0.0915746177538743	3	1.6388888888888888	0.02380952380952383	2026.0	17.0	568.0
0	154	607	13.0	123.5	0.061352633	885.719	1.3348316185980698	0.09661312442145907	3	1.6388888888888888	0.022007722007722032	2026.0	6.0	571.0
0	154	608	13.0	124.0	0.0830912	621.40204	1.2538722580423134	0.10811232443864524	3	1.7222222222222223	0.02702702702702705	2026.0	5.0	571.0
0	154	609	13.0	124.5	0.17450261	338.0343	0.9741088355271628	0.0857329563161991	4	1.6944444444444444	0.022265122265122297	2042.0	7.0	570.0
0	154	610	13.0	125.0	0.2485537	234.94977	0.9659064454444888	0.09043682102351756	2	1.5555555555555556	0.018532818532818556	2048.0	6.0	570.0
0	154	648	13.0	144.0	6.345878	1.1425178	0.8869396881535987	0.07479415498063696	4	1.8611111111111112	0.028957528957528976	2049.0	10.0	264.0
0	155	193	12.5	-83.5	0.595773	41.422447	1.023487010088998	0.07146923840303897	15	2.5277777777777777	0.05160875160875165	2029.0	7.0	57.0
0	155	194	12.5	-83.0	0.43282953	30.392857	1.1191871575485672	0.07198668441860859	10	2.2777777777777777	0.03449163449163452	2029.0	12.0	57.0
0	155	196	12.5	-82.0	0.12571502	14.173388	1.110186503222973	0.07692591364613527	11	2.1666666666666665	0.03449163449163452	2029.0	18.0	57.0
0	155	197	12.5	-81.5	0.22600402	11.444445	1.3413769643573852	0.08710451810354496	11	2.1944444444444446	0.026383526383526403	2029.0	13.0	57.0
0	155	215	12.5	-72.5	0.1836712	130.0	1.5050875313141163	0.11697339123141076	15	2.4166666666666665	0.029729729729729763	2019.0	34.0	60.0
0	155	216	12.5	-72.0	0.262253	119.53072	2.465416165576409	0.13977057871025783	14	2.4166666666666665	0.0361647361647362	2029.0	4.0	60.0
0	155	219	12.5	-70.5	0.15023641	210.11765	1.6549951259671203	0.09858643569539052	11	2.1944444444444446	0.03359073359073363	2021.0	39.0	60.0
0	155	220	12.5	-70.0	0.15881902	189.36192	1.5493525175532505	0.10674420121537301	11	2.1666666666666665	0.044787644787644826	2021.0	39.0	61.0
0	155	221	12.5	-69.5	0.29003847	245.87738	1.495416146340424	0.0925056493123438	10	2.0	0.038610038610038644	2021.0	46.0	61.0
0	155	224	12.5	-68.0	0.5869108	37.092785	1.3904614873927956	0.08900054555173982	15	2.361111111111111	0.04980694980694984	2022.0	17.0	63.0
0	155	225	12.5	-67.5	0.64401	38.0	1.3839435755770326	0.08390202340763778	16	2.4722222222222223	0.05804375804375809	2022.0	18.0	62.0
0	155	237	12.5	-61.5	0.6037401	133.99535	1.5491210812299414	0.12523668138424626	11	2.111111111111111	0.038095238095238126	0.0	0.0	57.0
0	155	446	12.5	43.0	0.26561564	118.55274	0.8793557832797483	0.008880333290402137	1	1.6111111111111112	0.0038610038610038915	2047.0	31.0	297.0
0	155	464	12.5	52.0	1.2822454	2.0	0.6491839260138426	0.019158608809499524	0	1.1666666666666667	-0.0002574002574002362	2021.0	123.0	235.0
0	155	503	12.5	71.5	1.2676349	28.473684	0.7879905925757456	0.07293664402820316	0	1.3333333333333333	0.008751608751608771	2074.0	11.0	96.0
0	155	519	12.5	79.5	0.024691803	4104.7144	2.394196708157489	0.18030186898117384	0	1.4444444444444444	0.006949806949806967	2052.0	8.0	9.0
0	155	544	12.5	92.0	0.29989263	2.5791507	1.304754730322305	0.09547614261269001	2	1.7222222222222223	0.015444015444015469	2047.0	10.0	288.0
0	155	545	12.5	92.5	0.18001722	26.312553	1.7130704628123732	0.105378069290468	2	1.75	0.012483912483912504	2047.0	4.0	288.0
0	155	546	12.5	93.0	0.2363808	11.9293785	1.1062625810310154	0.10432208924645571	2	1.8055555555555556	0.012226512226512259	2038.0	18.0	288.0
0	155	555	12.5	97.5	0.36710626	38.43602	0.9954867217619907	0.0909405708728328	1	1.6944444444444444	0.012741312741312764	2053.0	12.0	316.0
0	155	556	12.5	98.0	0.18560022	50.776943	1.3479505277672699	0.0314428266606146	2	1.6944444444444444	0.020463320463320486	2021.0	19.0	316.0
0	155	564	12.5	102.0	0.09468493	270.17184	0.9754947339500756	0.02742107936739395	2	1.6944444444444444	0.01866151866151869	2038.0	16.0	132.0
0	155	598	12.5	119.0	0.5570898	65.96774	0.6145884142814902	0.06992310924472894	4	1.6388888888888888	0.029472329472329504	2026.0	42.0	567.0
0	155	599	12.5	119.5	0.5246994	85.20777	0.9195334346226115	0.08764367911624672	5	1.6111111111111112	0.028571428571428602	2026.0	12.0	567.0
0	155	600	12.5	120.0	0.43998808	118.0075	1.037698067677411	0.07587739673587998	5	1.6944444444444444	0.02844272844272847	2026.0	15.0	570.0
0	155	602	12.5	121.0	0.17549959	274.6647	1.1285503440303728	0.08410734262169257	1	1.5833333333333333	0.011454311454311476	2026.0	25.0	569.0
0	155	603	12.5	121.5	0.15774632	406.5274	0.7956921866928248	0.08372819319801324	4	1.7222222222222223	0.0321750321750322	2026.0	16.0	569.0
0	155	604	12.5	122.0	0.17605352	381.1171	0.7443833494246725	0.07809900425186657	6	1.7777777777777777	0.032432432432432455	2026.0	16.0	568.0
0	155	605	12.5	122.5	0.22134958	362.70947	0.7714718286813216	0.08568006714379989	9	1.8888888888888888	0.04658944658944661	2026.0	15.0	568.0
0	155	606	12.5	123.0	0.07598659	296.32288	1.0860273314597593	0.08900306850290776	7	1.8055555555555556	0.04671814671814674	2026.0	5.0	571.0
0	155	607	12.5	123.5	0.054317083	554.222	1.6028663979959674	0.1200790896345015	3	1.6388888888888888	0.019433719433719458	2026.0	5.0	571.0
0	155	608	12.5	124.0	0.08361548	339.04587	1.4166475244121763	0.13621845244527905	1	1.4722222222222223	0.011196911196911215	2068.0	4.0	571.0
0	155	610	12.5	125.0	0.23647773	317.6757	1.8239010314788506	0.11069785860384981	2	1.5	0.009781209781209802	2064.0	6.0	570.0
0	155	611	12.5	125.5	0.22605099	280.5056	1.2722832044020669	0.10944948751796554	2	1.5	0.01415701415701418	2068.0	4.0	570.0
0	155	700	12.5	170.0	9.758336	0.0	0.7028995498119724	0.005068189903891282	1	1.3888888888888888	0.01132561132561135	2067.0	9.0	337.0
0	156	214	12.0	-73.0	0.08066333	222.86755	1.731411031717719	0.10424623499630718	13	2.3333333333333335	0.03938223938223941	2022.0	37.0	60.0
0	156	217	12.0	-71.5	0.3318881	111.65922	1.347421080249598	0.13831651218051572	4	1.8888888888888888	0.020077220077220112	2067.0	1.0	60.0
0	156	220	12.0	-70.0	0.068442814	152.26315	1.3381877532175912	0.08130816289498898	13	2.1666666666666665	0.03835263835263838	2022.0	32.0	61.0
0	156	224	12.0	-68.0	0.41667667	39.707867	1.2115306218864712	0.10164475119683056	14	2.388888888888889	0.05173745173745178	2022.0	11.0	63.0
0	156	225	12.0	-67.5	0.4659194	41.076923	1.229265772192238	0.10424032667481867	14	2.4444444444444446	0.05096525096525101	2022.0	21.0	62.0
0	156	226	12.0	-67.0	0.44652405	39.13733	1.368014214898168	0.093503261377631	15	2.388888888888889	0.04581724581724586	2022.0	18.0	61.0
0	156	227	12.0	-66.5	0.5068566	32.89352	1.2981558112680536	0.10703328631614989	15	2.5	0.04247104247104251	2022.0	18.0	61.0
0	156	230	12.0	-65.0	0.39100647	27.23389	1.374517280861131	0.12076790656487904	13	2.388888888888889	0.031145431145431182	2022.0	20.0	60.0
0	156	231	12.0	-64.5	0.28935328	27.359375	1.3678782490751473	0.10889954577909196	17	2.611111111111111	0.03835263835263839	2022.0	23.0	58.0
0	156	236	12.0	-62.0	0.42977938	95.07143	1.5190959285416221	0.1297593542402855	12	2.2222222222222223	0.043500643500643525	0.0	0.0	57.0
0	156	445	12.0	42.5	0.1445878	392.07742	0.5873158905385274	0.007025337730605832	1	1.6944444444444444	0.0068211068211068435	2047.0	26.0	220.0
0	156	446	12.0	43.0	0.10032972	3035.095	0.5429333725666496	0.011619081032630554	0	1.6388888888888888	0.0011583011583011834	2047.0	27.0	223.0
0	156	447	12.0	43.5	0.25463048	132.0	0.6537733952691146	-0.017296142978763696	1	1.6666666666666667	-0.004890604890604868	2047.0	43.0	223.0
0	156	503	12.0	71.5	1.34617	22.578947	0.6635220242835864	0.06122427486447207	0	1.2777777777777777	0.008494208494208512	2074.0	7.0	96.0
0	156	504	12.0	72.0	1.15657	31.638796	0.6254319240716044	0.06099032948074472	0	1.3611111111111112	-0.0034749034749034617	2074.0	11.0	96.0
0	156	505	12.0	72.5	0.96697	68.70861	0.7666251992187137	0.08833529809220307	1	1.3888888888888888	-0.002574002574002556	2067.0	19.0	96.0
0	156	506	12.0	73.0	0.77737004	155.0	0.622488648714742	0.0837867098718589	1	1.4166666666666667	-0.0024453024453024268	2048.0	42.0	96.0
0	156	510	12.0	75.0	0.082458004	7465.028	1.0609438441447723	0.07355769347275123	4	1.6388888888888888	0.014543114543114565	2046.0	44.0	74.0
0	156	511	12.0	75.5	0.06143583	5618.4053	1.8766354968049035	0.11922327504686445	3	1.6388888888888888	0.017889317889317913	2046.0	44.0	75.0
0	156	519	12.0	79.5	0.0278544	3239.4424	2.4753209023461253	0.17169187631013555	0	1.5	0.017245817245817266	2051.0	15.0	9.0
0	156	544	12.0	92.0	0.17570908	14.162394	0.8684788194777401	0.08821434461702465	2	1.6944444444444444	0.011454311454311476	2066.0	2.0	288.0
0	156	545	12.0	92.5	0.079971544	249.22308	1.3150919707947073	0.09502815213953995	3	1.8333333333333333	0.02084942084942088	2038.0	21.0	288.0
0	156	546	12.0	93.0	0.21542752	15.274239	0.8197767639740179	0.06756300980980981	4	1.9444444444444444	0.020334620334620364	2038.0	20.0	288.0
0	156	554	12.0	97.0	0.61792094	26.591717	0.8399680034738346	0.06035621030840216	5	1.8888888888888888	0.011068211068211091	2047.0	6.0	316.0
0	156	555	12.0	97.5	0.43510318	34.93174	0.8957443471710075	-0.00894094335459901	2	1.8055555555555556	0.017889317889317913	2021.0	12.0	316.0
0	156	556	12.0	98.0	0.32484493	46.03592	0.9958939762514505	-0.00850372637914086	8	2.0	0.03938223938223942	2021.0	12.0	316.0
0	156	564	12.0	102.0	0.2515868	197.91954	0.8277596041589277	0.032720495183788126	1	1.6388888888888888	0.009909909909909928	2058.0	17.0	138.0
0	156	578	12.0	109.0	0.0704424	1345.9943	1.7389609798238697	0.06587266298222613	3	1.7777777777777777	0.0097812097812098	2019.0	30.0	398.0
0	156	589	12.0	114.5	1.6442925	0.0	0.8382439418912161	0.03579434139144064	2	1.5	0.013642213642213668	2038.0	10.0	363.0
0	156	592	12.0	116.0	1.2106605	1.0	0.9643077989697882	0.027980543259094395	3	1.5833333333333333	0.02689832689832692	2055.0	8.0	363.0
0	156	593	12.0	116.5	1.0396465	2.2883296	0.897139491255075	0.047850495976507035	3	1.5833333333333333	0.027413127413127434	2055.0	8.0	363.0
0	156	594	12.0	117.0	0.9075552	7.6834784	1.0725369454574485	0.05519893498765835	3	1.5833333333333333	0.025353925353925378	2026.0	10.0	363.0
0	156	595	12.0	117.5	0.81292325	18.157894	0.7245093860089417	0.03881238714276898	3	1.5833333333333333	0.02432432432432435	2026.0	30.0	0.0
0	156	598	12.0	119.0	0.36956072	48.02919	0.686432209930284	0.07367558687522074	4	1.7222222222222223	0.026512226512226535	2026.0	13.0	567.0
0	156	599	12.0	119.5	0.3766231	67.278824	1.2207659410520468	0.09158830820967775	3	1.6111111111111112	0.025225225225225252	2026.0	12.0	570.0
0	156	600	12.0	120.0	0.47286102	105.31741	1.1272303657315206	0.06273303687263584	4	1.7222222222222223	0.029343629343629375	2026.0	15.0	569.0
0	156	601	12.0	120.5	0.39458612	99.244316	0.7873871818061867	0.04422610322707256	2	1.7222222222222223	0.01544401544401547	2026.0	24.0	570.0
0	156	602	12.0	121.0	0.29413447	298.23035	0.8292116816659917	0.0911228448443056	4	1.8055555555555556	0.021492921492921514	2026.0	25.0	570.0
0	156	603	12.0	121.5	0.13755755	293.3894	0.8884532753806773	0.09401457361342513	3	1.7777777777777777	0.02290862290862293	2026.0	16.0	569.0
0	156	604	12.0	122.0	0.07144991	639.6069	1.0028946093357676	0.08741868728062734	6	1.8611111111111112	0.03462033462033465	2026.0	11.0	570.0
0	156	605	12.0	122.5	0.077448465	335.82385	1.0223365208631465	0.10387541579601188	7	1.8888888888888888	0.03912483912483915	2026.0	5.0	570.0
0	156	606	12.0	123.0	0.11255048	295.64688	1.1324101068510737	0.11369847435311056	6	1.7777777777777777	0.03861003861003863	2026.0	13.0	571.0
0	156	607	12.0	123.5	0.13943267	243.49876	1.1189249732904665	0.11515679996373365	3	1.7777777777777777	0.020077220077220105	2026.0	9.0	571.0
0	156	608	12.0	124.0	0.11313754	290.97223	1.1812594348011771	0.12254242886860583	2	1.6388888888888888	0.023809523809523836	2026.0	4.0	571.0
0	156	609	12.0	124.5	0.067145936	623.9843	1.3371835280982354	0.08539832832386973	7	1.75	0.04234234234234237	2068.0	3.0	571.0
0	156	610	12.0	125.0	0.18492533	290.78452	2.540950143654217	0.08981630623959733	4	1.5833333333333333	0.025868725868725895	2068.0	4.0	572.0
0	156	611	12.0	125.5	0.19119509	244.7194	1.182748659795338	0.10234130880552672	2	1.5555555555555556	0.016473616473616493	2068.0	3.0	571.0
0	156	684	12.0	162.0	8.316286	0.21509434	0.7471846041906567	0.03949879761438642	5	1.7222222222222223	0.03706563706563709	2046.0	7.0	328.0
0	156	690	12.0	165.0	8.804632	0.0	0.6304644364154668	0.038390391596045584	6	1.6388888888888888	0.03410553410553413	2046.0	5.0	334.0
0	156	691	12.0	165.5	8.882792	0.0	0.6322924895353051	0.027701468902076642	5	1.5555555555555556	0.022393822393822423	2046.0	5.0	334.0
0	156	693	12.0	166.5	9.038245	0.0	0.6223980774337646	0.02542817343168296	3	1.4722222222222223	0.012226512226512248	2046.0	5.0	335.0
0	157	188	11.5	-86.0	0.105121925	325.0606	1.0328689945303764	0.03322982931607511	3	1.8611111111111112	0.008108108108108117	2025.0	34.0	21.0
0	157	212	11.5	-74.0	0.2703654	202.69412	1.188893074375425	0.10226472401463982	9	2.1944444444444446	0.04234234234234236	2019.0	59.0	60.0
0	157	232	11.5	-64.0	0.091155194	172.13043	1.299527527544838	0.11568842418597675	15	2.5277777777777777	0.046203346203346235	2022.0	27.0	58.0
0	157	233	11.5	-63.5	0.20881712	40.759857	1.5723477680277773	0.12540050179420428	19	2.6944444444444446	0.05135135135135139	2021.0	73.0	58.0
0	157	238	11.5	-61.0	0.2706395	75.34984	1.625576797405136	0.1196005621815196	12	2.2222222222222223	0.03861003861003863	2067.0	3.0	57.0
0	157	239	11.5	-60.5	0.3962373	44.789474	1.5264965618830089	0.12652518031978127	11	2.25	0.040025740025740046	2047.0	3.0	57.0
0	157	445	11.5	42.5	0.13388453	214.95238	0.6813839831859447	0.02019790406563765	1	1.5555555555555556	0.013642213642213658	2047.0	26.0	220.0
0	157	446	11.5	43.0	0.15164432	438.1915	0.558569546560289	0.029206954981217267	2	1.8333333333333333	0.009781209781209797	2047.0	26.0	219.0
0	157	447	11.5	43.5	0.22967635	171.8121	0.5491281837494916	0.006855406041571803	1	1.75	0.0006435006435006572	2047.0	31.0	218.0
0	157	503	11.5	71.5	1.4242585	26.0	0.6334454064285224	0.05883596165304799	0	1.2222222222222223	0.009009009009009028	2074.0	10.0	96.0
0	157	504	11.5	72.0	1.2346588	28.939535	0.751101813355048	0.07062296370517734	1	1.2777777777777777	0.0048906048906049	2074.0	16.0	96.0
0	157	505	11.5	72.5	1.0453291	299.22302	0.7460188564225312	0.07150104635987772	0	1.25	-0.003217503217503203	2072.0	22.0	96.0
0	157	506	11.5	73.0	0.859877	155.0	0.6054100247959898	0.06807815495461078	0	1.3333333333333333	-0.006692406692406679	2052.0	33.0	96.0
0	157	511	11.5	75.5	0.05873016	7690.9194	1.1614114076727757	0.06311775736779636	3	1.6388888888888888	0.026898326898326927	2046.0	45.0	76.0
0	157	519	11.5	79.5	0.028728414	1116.1028	2.222092343150342	0.11286433396056644	0	1.5833333333333333	0.011196911196911213	2051.0	19.0	11.0
0	157	545	11.5	92.5	0.15211399	21.753393	1.0774652846369215	0.09090369316743985	3	1.8055555555555556	0.014028314028314054	2066.0	6.0	288.0
0	157	555	11.5	97.5	0.4828778	41.301888	0.7488369530047744	0.04073476681410945	2	1.8333333333333333	0.018018018018018042	2066.0	2.0	317.0
0	157	556	11.5	98.0	0.30091426	52.113792	0.915927031423962	0.04313328030634696	2	1.8333333333333333	0.01981981981981984	2021.0	10.0	317.0
0	157	559	11.5	99.5	0.23397747	581.0455	0.8540373461172831	0.07935861510817302	2	1.5833333333333333	0.0106821106821107	2019.0	18.0	131.0
0	157	565	11.5	102.5	0.3245999	185.57072	0.657723526404218	0.03529454172080894	1	1.6111111111111112	0.008236808236808254	2038.0	14.0	141.0
0	157	566	11.5	103.0	0.27577212	210.61539	0.6832905738529834	0.018135991737521687	2	1.6111111111111112	0.011840411840411857	2021.0	15.0	144.0
0	157	577	11.5	108.5	0.079995036	686.3983	1.7962005345021184	0.009408018654159467	4	1.6666666666666667	0.021879021879021902	2024.0	28.0	398.0
0	157	578	11.5	109.0	0.15767239	421.15115	1.1379229085075415	-0.006043403442229395	4	1.75	0.0227799227799228	2019.0	38.0	398.0
0	157	588	11.5	114.0	1.7451912	0.0	0.9161978369169943	0.034430473988058236	3	1.5277777777777777	0.015315315315315343	2047.0	11.0	363.0
0	157	589	11.5	114.5	1.5557863	0.0	0.7582930830391722	0.037555305095169064	3	1.6111111111111112	0.021364221364221392	2064.0	5.0	363.0
0	157	590	11.5	115.0	1.3761574	0.0	0.6848087528841543	0.05063558729687598	3	1.6111111111111112	0.021879021879021906	2064.0	6.0	363.0
0	157	592	11.5	116.0	1.1072218	1.0	1.029575842316924	0.06771333908995572	4	1.6388888888888888	0.031531531531531556	2048.0	29.0	363.0
0	157	593	11.5	116.5	0.94252545	1.3818321	1.2354440311041386	0.04757303442152497	4	1.6388888888888888	0.02561132561132564	2048.0	30.0	363.0
0	157	594	11.5	117.0	0.77151144	3.0053287	0.9227766641222181	0.020041483708949065	3	1.6388888888888888	0.023552123552123577	2026.0	9.0	363.0
0	157	597	11.5	118.5	0.40772447	29.35972	0.7275424971367515	0.053340192073851156	4	1.7222222222222223	0.02342342342342344	2026.0	9.0	566.0
0	157	598	11.5	119.0	0.23839289	40.619247	0.8589860200101446	0.06254896465715404	3	1.5555555555555556	0.024710424710424735	2026.0	13.0	570.0
0	157	599	11.5	119.5	0.26864704	61.53575	1.2619065606044884	0.09420066220999701	3	1.6388888888888888	0.022265122265122284	2026.0	24.0	570.0
0	157	600	11.5	120.0	0.4493398	64.218704	0.9521672866386552	0.06968563738207162	5	1.8055555555555556	0.030759330759330784	2026.0	20.0	569.0
0	157	601	11.5	120.5	0.52617663	89.09585	1.1084622787338132	0.10165921948686119	5	1.8055555555555556	0.03256113256113259	2035.0	15.0	570.0
0	157	602	11.5	121.0	0.36497796	105.897385	1.1029758825382239	0.1323093279525479	6	1.8611111111111112	0.030759330759330784	2026.0	31.0	570.0
0	157	603	11.5	121.5	0.17796485	201.52277	1.2356273520067176	0.11362065628788764	1	1.6111111111111112	0.010810810810810836	2026.0	24.0	570.0
0	157	604	11.5	122.0	0.18390732	351.35333	1.977266582379922	0.07577501182095153	0	1.6111111111111112	0.009009009009009031	2026.0	8.0	570.0
0	157	606	11.5	123.0	0.0861634	428.62234	1.2526038635127903	0.12610289963472912	4	1.8055555555555556	0.026383526383526403	2026.0	5.0	571.0
0	157	608	11.5	124.0	0.08402749	333.53485	1.2379824142130516	0.09639743650226264	3	1.6944444444444444	0.023037323037323067	2068.0	2.0	571.0
0	157	609	11.5	124.5	0.054592133	1103.2672	2.032065440694251	0.09499203682855967	5	1.6944444444444444	0.033075933075933095	2068.0	2.0	572.0
0	157	610	11.5	125.0	0.1265642	1174.455	1.590508132622662	0.09679738617798489	5	1.6944444444444444	0.028442728442728465	2068.0	3.0	572.0
0	157	611	11.5	125.5	0.13679081	470.663	0.8729841843133644	0.09429955127627848	3	1.6388888888888888	0.012226512226512254	2068.0	4.0	571.0
0	157	684	11.5	162.0	8.128055	0.8718784	0.6932429565483719	0.04596055967977837	4	1.5833333333333333	0.03564993564993567	2056.0	6.0	328.0
0	157	690	11.5	165.0	8.615052	0.0	0.6116932811620989	0.05067609050549272	7	1.6944444444444444	0.03230373230373234	2077.0	2.0	334.0
0	157	691	11.5	165.5	8.693702	0.0	0.6080399119445733	0.03937616019954825	7	1.6388888888888888	0.03642213642213645	2077.0	3.0	334.0
0	157	692	11.5	166.0	8.772348	0.0	0.6003222487706911	0.03432124749485143	5	1.6388888888888888	0.028957528957528976	2077.0	3.0	335.0
0	157	693	11.5	166.5	8.848765	0.0	0.6476973837530202	0.04476434498410218	4	1.5277777777777777	0.01969111969111971	2077.0	3.0	335.0
0	157	694	11.5	167.0	8.915803	0.0	0.668153352633107	0.03663310778593791	4	1.5277777777777777	0.02072072072072074	2077.0	3.0	335.0
0	157	695	11.5	167.5	8.990006	0.0	0.6505045636357895	0.02725049270327018	3	1.5277777777777777	0.020205920205920228	2077.0	2.0	335.0
0	157	699	11.5	169.5	9.300988	0.20987654	0.5980902643777829	0.01109839807290574	3	1.4444444444444444	0.018532818532818546	2077.0	2.0	338.0
0	158	188	11.0	-86.0	0.0969459	200.1991	0.8388952046776637	0.039294409598688504	1	1.5555555555555556	-0.0059202059202059015	2025.0	42.0	22.0
0	158	208	11.0	-76.0	0.15807499	322.0	1.3233637433092285	0.07567735767972246	2	1.8333333333333333	0.01209781209781212	2048.0	22.0	59.0
0	158	209	11.0	-75.5	0.07851053	407.26044	1.7376713551910308	0.03856971005724605	3	1.8611111111111112	0.022265122265122294	2026.0	26.0	59.0
0	158	223	11.0	-68.5	0.09175244	364.09323	1.9435010141738034	0.12878917822791588	13	2.4444444444444446	0.05945945945945949	2019.0	47.0	60.0
0	158	224	11.0	-68.0	0.124520466	741.57574	1.2169471056634726	0.13197842186182643	16	2.5833333333333335	0.059073359073359116	2019.0	45.0	61.0
0	158	225	11.0	-67.5	0.11055048	1406.3097	1.2246993525754741	0.12465708255013767	17	2.611111111111111	0.05122265122265125	2022.0	31.0	61.0
0	158	226	11.0	-67.0	0.10230603	629.0	1.1604159446423756	0.11324516572559562	18	2.611111111111111	0.04427284427284431	2022.0	41.0	61.0
0	158	227	11.0	-66.5	0.16129287	1075.875	1.0446543007555043	0.10762617945562997	20	2.7777777777777777	0.0522522522522523	2022.0	35.0	61.0
0	158	229	11.0	-65.5	0.2952395	66.34316	1.0748041475545422	0.12765526115132494	15	2.5	0.05353925353925358	2021.0	52.0	61.0
0	158	231	11.0	-64.5	0.07884157	224.31128	1.3876178267503085	0.12364498251499344	17	2.611111111111111	0.03577863577863581	2021.0	61.0	59.0
0	158	232	11.0	-64.0	0.06622115	239.80592	1.1052770515194756	0.09395106654317883	14	2.388888888888889	0.035263835263835294	2022.0	40.0	59.0
0	158	237	11.0	-61.5	0.082368284	227.0	1.5556758941140847	0.11927248445724989	14	2.3333333333333335	0.04864864864864867	2052.0	1.0	57.0
0	158	238	11.0	-61.0	0.17172952	168.14368	1.6178675023590834	0.12203210081768873	15	2.5	0.05559845559845562	0.0	0.0	57.0
0	158	504	11.0	72.0	1.3127578	70.6831	0.7118612745623316	0.07124179842692953	2	1.3611111111111112	-0.0011583011583011383	2074.0	16.0	96.0
0	158	505	11.0	72.5	1.1279342	41.52239	0.6185197674539143	0.06215378775573301	1	1.3055555555555556	-0.003217503217503208	2074.0	20.0	96.0
0	158	507	11.0	73.5	0.7843391	109.73684	0.6605949823609659	0.05962162711631128	1	1.3333333333333333	-0.0056628056628056506	2064.0	33.0	96.0
0	158	544	11.0	92.0	0.40530476	4.884191	1.155786660228676	0.0740882160454269	2	1.7222222222222223	0.009009009009009037	2066.0	7.0	288.0
0	158	545	11.0	92.5	0.34164247	30.709383	1.1079053123331422	0.07660455363951443	3	1.7222222222222223	0.0025740025740025995	2066.0	4.0	288.0
0	158	555	11.0	97.5	0.41100314	32.84953	1.1974470852797325	0.03235268646038056	2	1.7777777777777777	0.020077220077220098	2059.0	3.0	317.0
0	158	556	11.0	98.0	0.24237056	41.53511	1.5242309752889427	0.060342746773048156	2	1.75	0.02303732303732306	2047.0	8.0	317.0
0	158	558	11.0	99.0	0.20336589	213.03836	1.6656780012510188	0.06638960952603326	3	1.6388888888888888	0.024839124839124867	2019.0	10.0	131.0
0	158	566	11.0	103.0	0.12981336	268.22134	0.6455345375762301	0.04995574108647817	1	1.6111111111111112	0.0066924066924067115	2021.0	15.0	151.0
0	158	567	11.0	103.5	0.09836961	865.8444	0.7428008882932111	0.048989405184296314	4	1.75	0.013770913770913794	2021.0	7.0	325.0
0	158	577	11.0	108.5	0.18655774	156.8877	1.0248531980289797	0.09412910925197884	5	1.75	0.024066924066924095	2021.0	35.0	398.0
0	158	588	11.0	114.0	1.6667434	0.13043478	0.8014465559826931	0.05955409465426455	3	1.5833333333333333	0.015057915057915084	2026.0	17.0	363.0
0	158	589	11.0	114.5	1.4771434	0.0	0.8432901098236801	0.07920953081074089	3	1.6388888888888888	0.01814671814671818	2048.0	6.0	363.0
0	158	590	11.0	115.0	1.2876512	1.0	0.7378053099509171	0.06171199445165754	3	1.6388888888888888	0.01814671814671818	2047.0	16.0	363.0
0	158	591	11.0	115.5	1.1080301	1.0	0.7481109977459048	0.052656312753275765	4	1.6666666666666667	0.024195624195624224	2026.0	20.0	363.0
0	158	592	11.0	116.0	0.9612402	1.0	0.9259938705932158	0.09732932952531637	4	1.6666666666666667	0.026769626769626798	2021.0	27.0	363.0
0	158	593	11.0	116.5	0.83908683	1.3487881	1.0050809270138747	0.07279183362142333	4	1.75	0.027670527670527693	2021.0	18.0	363.0
0	158	594	11.0	117.0	0.6743904	2.86683	1.1958480020508764	0.04518545315394562	4	1.7222222222222223	0.03191763191763194	2021.0	13.0	363.0
0	158	595	11.0	117.5	0.5033764	5.5072727	0.973464407204698	0.04264650329893237	4	1.6944444444444444	0.022265122265122284	2021.0	9.0	565.0
0	158	596	11.0	118.0	0.3712851	11.489511	0.5938895465874933	0.039107318153822304	2	1.6111111111111112	0.02059202059202061	2026.0	8.0	566.0
0	158	597	11.0	118.5	0.2788844	17.04443	0.769161101347219	0.07031265942356221	2	1.6388888888888888	0.017889317889317906	2026.0	8.0	566.0
0	158	598	11.0	119.0	0.18371302	34.533516	1.0385259034380645	0.07915969518150884	2	1.5833333333333333	0.025868725868725895	2026.0	10.0	570.0
0	158	599	11.0	119.5	0.23117612	53.42622	1.1800168063584187	0.09410021766664367	4	1.8055555555555556	0.03487773487773489	2026.0	18.0	569.0
0	158	600	11.0	120.0	0.3881399	42.692307	0.9526232216468832	0.09372398682336844	4	1.6666666666666667	0.02316602316602318	2026.0	20.0	569.0
0	158	601	11.0	120.5	0.48666632	167.91064	1.0534646801459695	0.11006151358492805	4	1.7222222222222223	0.03371943371943374	2026.0	23.0	569.0
0	158	602	11.0	121.0	0.32714927	363.0624	1.124114773604974	0.13128052392613343	7	1.8888888888888888	0.031660231660231686	2026.0	20.0	570.0
0	158	603	11.0	121.5	0.13997343	961.49524	1.228542212371725	0.1016651227594015	0	1.5555555555555556	0.01518661518661521	2026.0	29.0	570.0
0	158	604	11.0	122.0	0.07694683	493.2073	1.5242723115701333	0.11171404389659244	4	1.7777777777777777	0.021364221364221392	2026.0	9.0	572.0
0	158	605	11.0	122.5	0.027002757	1259.2543	2.1688664279962806	0.09941880668259484	10	2.0277777777777777	0.04800514800514803	2026.0	7.0	573.0
0	158	606	11.0	123.0	0.045030203	734.3461	2.2017374246973884	0.13557223396968443	7	1.8611111111111112	0.034877734877734906	2026.0	7.0	571.0
0	158	607	11.0	123.5	0.054964796	946.8683	1.5218284582846204	0.13322637137872254	3	1.75	0.02483912483912486	2063.0	4.0	571.0
0	158	608	11.0	124.0	0.08152608	668.04346	1.2741955788303378	0.09856023988792337	3	1.6944444444444444	0.023552123552123577	2091.0	2.0	571.0
0	158	609	11.0	124.5	0.07169384	581.44934	1.5256299472477457	0.10686977255602625	1	1.6111111111111112	0.013127413127413156	2068.0	4.0	571.0
0	158	610	11.0	125.0	0.11360628	425.2214	0.9296063138904587	0.09378690705434567	1	1.5277777777777777	0.014285714285714296	2026.0	10.0	572.0
0	158	611	11.0	125.5	0.19576083	157.8652	0.8531550985783476	0.1118711586949675	2	1.5833333333333333	0.005019305019305038	2068.0	4.0	571.0
0	159	141	10.5	-109.5	4.021442	0.0	0.4646939245912177	0.06560880756071186	0	1.4444444444444444	0.0015444015444015568	2029.0	40.0	24.0
0	159	188	10.5	-86.0	0.12724517	274.0	0.8076255981074858	0.023542300054263776	1	1.4722222222222223	-0.004247104247104232	2025.0	24.0	22.0
0	159	193	10.5	-83.5	0.12636542	477.8938	1.115643118154842	0.06900957143277542	5	2.0	0.03346203346203348	2066.0	8.0	58.0
0	159	208	10.5	-76.0	0.118891716	662.41064	1.7977354953519684	0.0598955293664486	0	1.7222222222222223	0.012355212355212376	2048.0	22.0	59.0
0	159	224	10.5	-68.0	0.083909884	791.84	1.8674207652540324	0.07599167510966615	16	2.5277777777777777	0.05933075933075936	2019.0	45.0	60.0
0	159	230	10.5	-65.0	0.06461597	856.14154	1.4358371528883964	0.1284804814404469	15	2.4722222222222223	0.04208494208494213	2019.0	68.0	60.0
0	159	231	10.5	-64.5	0.20959912	361.88806	1.6513402087278346	0.08958597097163043	15	2.4444444444444446	0.04041184041184044	2021.0	61.0	59.0
0	159	504	10.5	72.0	1.3942146	73.40426	0.7051828179524322	0.056792834677220225	2	1.3888888888888888	-0.0033462033462033306	2064.0	19.0	96.0
0	159	507	10.5	73.5	0.88030046	112.784615	0.701973277713643	0.06044512793338404	0	1.3611111111111112	-0.006821106821106811	2064.0	29.0	96.0
0	159	555	10.5	97.5	0.33315986	30.874825	1.3417617672497395	0.07924214222505482	2	1.7222222222222223	0.01853281853281856	2047.0	3.0	320.0
0	159	556	10.5	98.0	0.14806944	47.395	2.5070286016667853	0.060395434714155316	2	1.8055555555555556	0.015315315315315336	2047.0	6.0	320.0
0	159	558	10.5	99.0	0.16210349	129.38272	0.9899879067734219	0.026236690878208332	4	1.8055555555555556	0.03281853281853285	2047.0	15.0	135.0
0	159	565	10.5	102.5	0.3438896	137.4	0.5480733522520247	0.03229370857823762	2	1.6666666666666667	0.01003861003861006	2038.0	9.0	149.0
0	159	566	10.5	103.0	0.18781939	156.95012	0.6145353325468105	0.043983550542746115	1	1.5277777777777777	0.009395109395109413	2038.0	6.0	185.0
0	159	567	10.5	103.5	0.14163446	305.27225	0.8968663400499447	0.08113092096622992	0	1.5	1.3010426069826053e-17	2021.0	9.0	337.0
0	159	568	10.5	104.0	0.10938298	555.10583	1.1223961831631393	0.02358127595772125	0	1.5833333333333333	0.015572715572715588	2021.0	7.0	354.0
0	159	574	10.5	107.0	0.074489154	898.59814	1.2872077155184212	0.054168861723344966	5	1.6666666666666667	0.029086229086229112	2076.0	1.0	401.0
0	159	587	10.5	113.5	1.7770864	0.29154518	0.6971761158762423	0.027189364071471753	3	1.5833333333333333	0.015315315315315338	2026.0	34.0	363.0
0	159	588	10.5	114.0	1.588216	0.0	0.7818036010860603	0.06923547752911957	2	1.5833333333333333	0.012998712998713023	2026.0	21.0	363.0
0	159	589	10.5	114.5	1.3986083	0.23445596	0.8458757515787014	0.01989846457561481	5	1.6666666666666667	0.02265122265122268	2047.0	13.0	363.0
0	159	590	10.5	115.0	1.2090083	1.0	0.6516369289258612	0.006758749377939424	6	1.75	0.026126126126126154	2047.0	14.0	363.0
0	159	591	10.5	115.5	1.0195162	1.0	0.5580845162548836	0.020942642904641318	4	1.6944444444444444	0.026126126126126154	2026.0	17.0	363.0
0	159	592	10.5	116.0	0.83990526	1.0	0.6069611569377312	0.025496227047888592	4	1.7222222222222223	0.020334620334620357	2026.0	19.0	363.0
0	159	593	10.5	116.5	0.6931051	1.4918648	0.8263960424704816	0.05574522602136396	4	1.6944444444444444	0.022779922779922808	2026.0	24.0	363.0
0	159	594	10.5	117.0	0.57095176	3.0	0.7232123458769902	0.04420860876059372	4	1.6944444444444444	0.02355212355212357	2021.0	12.0	564.0
0	159	596	10.5	118.0	0.23524135	13.114669	0.6030115377566858	0.06168414808117121	2	1.6388888888888888	0.021750321750321773	2026.0	8.0	565.0
0	159	597	10.5	118.5	0.13999547	17.098297	1.0109886007647368	0.07565457129520452	2	1.6111111111111112	0.017503217503217518	2026.0	15.0	566.0
0	159	598	10.5	119.0	0.17145388	101.42762	1.364138117828671	0.0939752541155692	2	1.6388888888888888	0.01891891891891894	2024.0	39.0	570.0
0	159	599	10.5	119.5	0.23895338	68.73844	1.0039544348555038	0.09519198661156143	4	1.6666666666666667	0.02445302445302447	2026.0	16.0	569.0
0	159	601	10.5	120.5	0.50675976	76.0	0.6727671621172869	0.08076168241069273	5	1.75	0.03436293436293438	2026.0	31.0	569.0
0	159	602	10.5	121.0	0.3391077	76.0	0.6240930531232813	0.0811959481834327	4	1.7777777777777777	0.019047619047619056	2026.0	29.0	570.0
0	159	603	10.5	121.5	0.16880973	1020.156	0.7665442651010711	0.09246126584661067	1	1.6388888888888888	0.007593307593307618	2026.0	17.0	570.0
0	159	604	10.5	122.0	0.12716238	451.35794	0.7840008726102083	0.09819364669827504	4	1.8055555555555556	0.016859716859716885	2026.0	9.0	572.0
0	159	605	10.5	122.5	0.07075985	563.68475	1.3535742749835746	0.12379437111085283	4	1.8055555555555556	0.020720720720720745	2026.0	7.0	572.0
0	159	606	10.5	123.0	0.05387615	1110.2665	1.7379281027454205	0.10970691720616416	4	1.8333333333333333	0.023166023166023196	2026.0	4.0	571.0
0	159	607	10.5	123.5	0.025484303	7214.3433	1.937609104079787	0.11508765531576837	2	1.6944444444444444	0.016602316602316623	2026.0	3.0	571.0
0	159	608	10.5	124.0	0.0826295	1222.6084	1.547957293067818	0.13288426501934408	3	1.75	0.022779922779922808	2026.0	5.0	571.0
0	159	609	10.5	124.5	0.10330803	708.1122	1.3234164562626658	0.10796101226852364	1	1.5555555555555556	0.019047619047619067	2048.0	8.0	571.0
0	159	610	10.5	125.0	0.12122642	341.42523	1.0659489731135017	0.09101253661051903	1	1.4166666666666667	-0.003989703989703974	2048.0	9.0	572.0
0	159	611	10.5	125.5	0.1763761	147.9741	0.9925709360627066	0.09523888463948178	2	1.5	0.010553410553410567	2038.0	7.0	571.0
0	159	612	10.5	126.0	0.29000056	124.39436	0.9689012660383014	0.09315083280062857	3	1.6666666666666667	0.019562419562419574	2048.0	5.0	570.0
0	159	639	10.5	139.5	4.817989	0.0	0.6179142128134548	0.07489867749123327	2	1.8333333333333333	0.03861003861003863	2067.0	8.0	223.0
0	159	691	10.5	165.5	8.314983	0.060606062	0.6313790090616134	0.024191449145693447	6	1.5833333333333333	0.037966537966538	2087.0	1.0	334.0
0	159	692	10.5	166.0	8.394665	0.33333334	0.5809281486684907	0.03418167834596296	6	1.5277777777777777	0.032561132561132584	2087.0	1.0	335.0
0	159	697	10.5	168.5	8.764794	0.0	0.6273706231350664	0.019166016328650816	2	1.4166666666666667	0.009137709137709154	2087.0	1.0	338.0
0	159	698	10.5	169.0	8.845713	0.0	0.5664310780080629	0.02268245872880513	3	1.4722222222222223	0.011711711711711729	2087.0	1.0	338.0
0	159	699	10.5	169.5	8.926423	1.6865672	0.5277872399548652	0.024374691364393845	3	1.3611111111111112	0.016344916344916364	2087.0	1.0	338.0
0	159	701	10.5	170.5	9.082926	0.47368422	0.5465997059366817	0.01349949170009486	2	1.3888888888888888	0.010296010296010322	2087.0	1.0	338.0
0	160	188	10.0	-86.0	0.24873187	322.0	0.6440089144505857	0.028216160447680702	1	1.6111111111111112	-0.015186615186615158	2025.0	47.0	23.0
0	160	190	10.0	-85.0	0.07542994	224.86868	1.3777249455769462	-0.0018379174363375717	0	1.4722222222222223	-0.007335907335907309	2051.0	16.0	23.0
0	160	193	10.0	-83.5	0.3653067	667.8182	3.276450108810836	0.06458338368705563	5	2.0277777777777777	0.03384813384813387	2066.0	5.0	57.0
0	160	194	10.0	-83.0	0.123844855	223.55405	0.938019539867541	0.06840164558373299	5	2.0	0.034491634491634504	2066.0	3.0	57.0
0	160	200	10.0	-80.0	0.1435813	211.10405	1.5127128482938317	0.061874965710856766	5	1.8611111111111112	0.03178893178893182	2040.0	14.0	57.0
0	160	201	10.0	-79.5	0.17658168	109.119835	1.3983536012483015	0.06975840815070691	5	1.9166666666666667	0.030759330759330794	2040.0	14.0	58.0
0	160	202	10.0	-79.0	0.21260087	66.62774	1.332881935112254	0.07532334972064644	5	1.8888888888888888	0.03243243243243246	2029.0	18.0	59.0
0	160	203	10.0	-78.5	0.37479365	36.75	1.2346090510715066	0.09678096834273954	6	2.0277777777777777	0.03333333333333336	2052.0	5.0	59.0
0	160	208	10.0	-76.0	0.12910056	133.19801	1.1797188109473418	0.06933299234272701	1	1.75	0.015057915057915077	2029.0	14.0	59.0
0	160	512	10.0	76.0	0.04554383	1284.8	1.0583748422107997	0.07636169619879433	2	1.6111111111111112	0.029601029601029623	2047.0	34.0	182.0
0	160	519	10.0	79.5	0.09127384	2321.604	0.7557957739600997	0.032196968322386985	1	1.5555555555555556	0.018018018018018035	2066.0	11.0	227.0
0	160	520	10.0	80.0	0.054065935	1953.6608	0.942243239833095	0.03830173804109853	1	1.4722222222222223	0.008108108108108126	2047.0	31.0	248.0
0	160	555	10.0	97.5	0.33493423	25.41115	2.3995913649070633	-0.009006607510061937	3	1.8333333333333333	0.021621621621621644	2047.0	3.0	321.0
0	160	556	10.0	98.0	0.14789017	29.152416	2.887265653031963	0.011946982867084566	3	1.8611111111111112	0.02380952380952383	2047.0	9.0	321.0
0	160	558	10.0	99.0	0.12131296	233.53226	0.68380539492616	0.060304720073624855	3	1.75	0.031016731016731046	2019.0	13.0	141.0
0	160	559	10.0	99.5	0.24722166	99.31643	0.6714786673230926	0.05355705941393272	3	1.7222222222222223	0.020334620334620357	2021.0	17.0	140.0
0	160	565	10.0	102.5	0.45577788	91.25926	0.6874455009155181	0.039212961459369686	1	1.5277777777777777	0.014800514800514817	2019.0	9.0	153.0
0	160	566	10.0	103.0	0.3682016	100.17949	0.8552181536559312	0.032896982623391205	1	1.5555555555555556	0.009009009009009025	2047.0	5.0	332.0
0	160	567	10.0	103.5	0.30280477	211.44444	0.7847961959614932	0.02337884926138986	0	1.5277777777777777	0.00733590733590735	2071.0	3.0	350.0
0	160	568	10.0	104.0	0.17252435	187.83978	0.5457844228244746	0.05404942856508282	0	1.5555555555555556	0.009266409266409283	2021.0	7.0	359.0
0	160	584	10.0	112.0	1.4957217	1.5	0.8671068295283558	0.034475840268417185	3	1.6388888888888888	0.013513513513513539	2026.0	18.0	0.0
0	160	585	10.0	112.5	1.6850371	1.0	0.9160808918687425	0.030162892383602702	3	1.6944444444444444	0.014800514800514822	2026.0	36.0	0.0
0	160	586	10.0	113.0	1.7885187	1.0	0.7536905736573813	0.025523826147797427	3	1.6944444444444444	0.012483912483912507	2026.0	23.0	363.0
0	160	587	10.0	113.5	1.6910115	0.0	0.6712472480138042	0.023510658924930233	3	1.6388888888888888	0.01428571428571431	2026.0	25.0	363.0
0	160	588	10.0	114.0	1.5096809	0.815534	0.9398486961322926	0.02258330443167493	3	1.7222222222222223	0.012612612612612635	2047.0	14.0	363.0
0	160	589	10.0	114.5	1.3200732	1.0	1.0136962942182932	0.07629935625296973	4	1.6944444444444444	0.02252252252252255	2047.0	20.0	363.0
0	160	592	10.0	116.0	0.75138116	2.0	0.6319957900853875	0.025367544599215447	5	1.8333333333333333	0.02239382239382242	2026.0	8.0	363.0
0	160	593	10.0	116.5	0.5717702	2.6128135	0.6587699766776661	0.02755590909882815	5	1.7777777777777777	0.02728442728442732	2026.0	9.0	564.0
0	160	595	10.0	117.5	0.3028396	11.04878	0.7163486182290523	0.0751554721640849	3	1.7222222222222223	0.02213642213642216	2021.0	23.0	565.0
0	160	596	10.0	118.0	0.16918284	22.765	0.8602317465576396	0.09068677065403213	1	1.5833333333333333	0.011969111969111986	2026.0	32.0	565.0
0	160	598	10.0	119.0	0.160042	28.725925	0.7658724476828369	0.07643235877611998	2	1.6111111111111112	0.01673101673101674	2026.0	26.0	569.0
0	160	599	10.0	119.5	0.313187	23.0	0.6492643601622231	0.07926139385295261	6	1.8055555555555556	0.03075933075933078	2026.0	29.0	569.0
0	160	601	10.0	120.5	0.58844674	68.0	0.622714107760244	0.07952889688293165	5	1.75	0.033333333333333354	2026.0	23.0	569.0
0	160	602	10.0	121.0	0.43455085	72.18255	0.7198462397579781	0.0793756834178401	3	1.6944444444444444	0.02046332046332048	2026.0	20.0	569.0
0	160	604	10.0	122.0	0.17217097	368.7488	0.7910726132805311	0.08235361415387493	1	1.5833333333333333	0.012998712998713026	2026.0	10.0	571.0
0	160	605	10.0	122.5	0.10291062	515.0	1.8600480375832624	0.08985500463009394	0	1.5277777777777777	0.006563706563706594	2026.0	6.0	571.0
0	160	606	10.0	123.0	0.060134344	689.8414	1.5962894206379794	0.11247023545650094	1	1.75	0.008880308880308913	2026.0	8.0	571.0
0	160	607	10.0	123.5	0.037960753	1772.9946	1.3696119439343668	0.0744289918008938	1	1.6388888888888888	0.007078507078507108	2026.0	5.0	571.0
0	160	608	10.0	124.0	0.05954759	1197.3289	1.5306180391026745	0.0875463417916432	1	1.5833333333333333	-0.00604890604890602	2026.0	4.0	571.0
0	160	609	10.0	124.5	0.1515797	507.70282	0.9486132607818779	0.08712685292775861	1	1.7222222222222223	0.0028314028314028574	2063.0	7.0	571.0
0	160	611	10.0	125.5	0.082862414	369.40466	1.4313061741413549	0.10021236410089351	1	1.4166666666666667	-0.0011583011583011452	2038.0	7.0	569.0
0	160	612	10.0	126.0	0.20518617	214.31299	0.9943853064555284	0.09807914284445529	2	1.5555555555555556	0.017503217503217518	2068.0	4.0	569.0
0	160	636	10.0	138.0	4.384805	67.45045	0.5401981763137552	0.061733582824440844	3	1.8611111111111112	0.03281853281853283	2067.0	9.0	206.0
0	160	639	10.0	139.5	4.6285424	0.0	0.5922216052541878	0.08311312683600716	2	1.8333333333333333	0.027284427284427298	2067.0	10.0	223.0
0	160	641	10.0	140.5	4.6745996	0.0	0.570500240602004	0.06260239136976123	2	1.8611111111111112	0.030759330759330773	2067.0	9.0	223.0
0	160	681	10.0	160.5	7.323615	0.0	0.6867161479418759	0.05364574390061371	5	1.8055555555555556	0.028957528957528976	2056.0	3.0	327.0
0	160	698	10.0	169.0	8.658492	0.38040042	0.5767442225856954	0.024636487312006822	2	1.3888888888888888	0.012612612612612636	2087.0	1.0	338.0
0	160	699	10.0	169.5	8.737018	1.1785715	0.5086830303575156	0.024386653008453038	2	1.3333333333333333	0.01595881595881598	2087.0	1.0	338.0
0	160	700	10.0	170.0	8.815064	0.45238096	0.48640315927073113	0.022483564644649984	1	1.4166666666666667	0.00939510939510942	2087.0	1.0	338.0
0	161	191	9.5	-84.5	0.16008717	301.2782	0.6709969917882187	0.04163722176741349	4	1.5833333333333333	0.024324324324324353	2025.0	24.0	24.0
0	161	192	9.5	-84.0	0.08129865	250.4197	0.9885089469438229	0.04172215643993375	5	1.5833333333333333	0.022007722007722035	2025.0	19.0	24.0
0	161	195	9.5	-82.5	0.16787681	79.22458	0.9923046311854787	0.06395959137935694	6	2.0833333333333335	0.0402831402831403	2040.0	12.0	57.0
0	161	196	9.5	-82.0	0.2673233	43.20419	0.7801806336577706	0.07534995827604099	6	2.111111111111111	0.03655083655083656	2040.0	11.0	57.0
0	161	200	9.5	-80.0	0.08922601	399.4018	2.663100351727906	0.04688352146192254	4	1.8055555555555556	0.01814671814671818	2025.0	27.0	57.0
0	161	201	9.5	-79.5	0.17881359	77.45098	2.5017201600906627	0.02264737414077697	5	1.8611111111111112	0.033333333333333375	2025.0	23.0	87.0
0	161	202	9.5	-79.0	0.24320073	63.576603	1.1671921714466729	0.06966721357759759	3	1.7777777777777777	0.02754182754182758	2025.0	23.0	59.0
0	161	203	9.5	-78.5	0.42572263	34.211823	0.8791762447982049	0.07781512116707799	4	1.8055555555555556	0.029987129987130018	2029.0	21.0	59.0
0	161	204	9.5	-78.0	0.5400966	35.4032	0.9237785858027482	0.0973243762650906	2	1.7222222222222223	0.02162162162162165	2040.0	7.0	59.0
0	161	207	9.5	-76.5	0.12334231	198.989	0.9822495947403034	0.07098130429624444	0	1.6388888888888888	0.00990990990990993	2029.0	16.0	59.0
0	161	512	9.5	76.0	0.079956	2214.4316	1.1137160308135208	0.08003719629275362	2	1.5277777777777777	0.008622908622908635	2018.0	38.0	220.0
0	161	516	9.5	78.0	0.039883357	1467.6666	3.4019018709765407	0.06362166148610421	1	1.5277777777777777	0.01454311454311456	2051.0	17.0	219.0
0	161	517	9.5	78.5	0.047892556	1559.4172	1.734471857441928	0.09066068252590914	1	1.7222222222222223	0.01338481338481342	2066.0	12.0	225.0
0	161	518	9.5	79.0	0.05994125	1085.7186	0.9932148221520368	0.065963760312562	1	1.6388888888888888	0.013256113256113285	2066.0	8.0	227.0
0	161	519	9.5	79.5	0.11989877	663.92645	0.8213679276893593	0.055254984904736806	1	1.5277777777777777	0.022265122265122284	2066.0	4.0	225.0
0	161	520	9.5	80.0	0.09002655	665.33777	1.496809102379881	0.025542833420265476	3	1.6111111111111112	0.026254826254826273	2047.0	20.0	238.0
0	161	545	9.5	92.5	0.90420604	214.7	0.7571742595686043	0.07139767863250615	3	1.7777777777777777	0.012355212355212381	2066.0	4.0	287.0
0	161	555	9.5	97.5	0.35716975	28.417284	0.8474414159776777	0.05941948673903118	3	1.8055555555555556	0.018146718146718168	2047.0	5.0	321.0
0	161	559	9.5	99.5	0.104816295	119.33185	1.0398284110613696	0.05895292138001508	3	1.75	0.021492921492921514	2047.0	11.0	140.0
0	161	560	9.5	100.0	0.24322677	244.54024	0.8335984601533049	0.09469967122801214	2	1.6388888888888888	0.017889317889317913	2047.0	16.0	140.0
0	161	566	9.5	103.0	0.548914	72.81068	0.8798928293055558	0.03739503575879183	0	1.5833333333333333	0.011969111969111983	2038.0	6.0	348.0
0	161	567	9.5	103.5	0.41241896	74.8421	0.6773475020887748	0.04485811243132711	0	1.5277777777777777	0.0019305019305019431	2021.0	9.0	355.0
0	161	587	9.5	113.5	1.5395757	1.0	0.776373173121101	0.03616463982771995	3	1.6666666666666667	0.018018018018018035	2038.0	14.0	363.0
0	161	588	9.5	114.0	1.4228765	1.0	0.5223909399379003	0.03857713143304616	3	1.6944444444444444	0.016344916344916367	2038.0	17.0	363.0
0	161	591	9.5	115.5	0.86233824	2.0	0.6683080791982651	0.03305464897210766	5	1.8333333333333333	0.024453024453024483	2026.0	12.0	0.0
0	161	592	9.5	116.0	0.67273825	3.0	0.6359373706635035	0.03837071252379579	5	1.8333333333333333	0.018018018018018046	2026.0	12.0	563.0
0	161	593	9.5	116.5	0.48324612	3.92	0.7430343844372399	0.04850357115739404	5	1.8333333333333333	0.020334620334620367	2026.0	12.0	565.0
0	161	594	9.5	117.0	0.30363926	7.813889	0.9023897928896489	0.07100766601571115	4	1.6944444444444444	0.018146718146718175	2026.0	12.0	565.0
0	161	595	9.5	117.5	0.185602	13.993837	1.0102485813066862	0.0790010960783217	2	1.6666666666666667	0.01029601029601032	2026.0	21.0	566.0
0	161	596	9.5	118.0	0.16374469	68.818596	1.2762883930570916	0.07769887055596474	2	1.5555555555555556	0.017503217503217518	2026.0	29.0	570.0
0	161	597	9.5	118.5	0.14249057	41.36718	0.709531759851085	0.0539559576633358	1	1.5	0.017760617760617776	2026.0	22.0	568.0
0	161	601	9.5	120.5	0.6855905	37.783783	0.7393017364573263	0.07270368208476363	3	1.7222222222222223	0.021621621621621647	2026.0	14.0	569.0
0	161	605	9.5	122.5	0.10317163	552.5346	0.9190963233777438	0.09140884340410016	0	1.5833333333333333	0.0019305019305019579	2026.0	12.0	572.0
0	161	607	9.5	123.5	0.11345245	396.08844	0.8659895197666959	0.06626887123592581	0	1.5	-0.0025740025740025397	2026.0	10.0	569.0
0	161	609	9.5	124.5	0.13679805	556.9606	0.8108025073148094	0.09841536575890217	0	1.5277777777777777	-0.014028314028313997	2026.0	10.0	569.0
0	161	610	9.5	125.0	0.09164675	848.23517	0.9527206566179468	0.09311243707673965	0	1.4166666666666667	-0.0006435006435006347	2063.0	7.0	569.0
0	161	611	9.5	125.5	0.24797817	318.37	2.062685692174868	0.07016330814116045	0	1.4166666666666667	0.0042471042471042605	2063.0	5.0	569.0
0	161	612	9.5	126.0	0.1543975	497.45157	1.0582748564021047	0.0867054801094293	2	1.5	0.008494208494208509	2026.0	4.0	569.0
0	161	636	9.5	138.0	4.2033024	78.71204	0.549036370593223	0.06431313453693872	3	1.8611111111111112	0.03127413127413129	2067.0	8.0	206.0
0	161	650	9.5	145.0	5.1757483	0.0	0.644071192971342	0.042897729107563405	3	1.9722222222222223	0.022007722007722025	2072.0	4.0	0.0
0	161	655	9.5	147.5	5.56881	0.0	0.5884542044441229	0.0474184305700817	3	1.8055555555555556	0.018918918918918948	2068.0	4.0	0.0
0	161	656	9.5	148.0	5.647345	0.0	0.6529613855296277	0.051967710006971674	3	1.8055555555555556	0.020720720720720745	2068.0	4.0	0.0
0	161	691	9.5	165.5	7.937205	2.5267422	0.666892521394145	0.013757769229257574	5	1.5833333333333333	0.02329472329472332	2085.0	3.0	333.0
0	161	693	9.5	166.5	8.091742	2.5817695	0.5897534722969469	0.009246175258475778	5	1.5555555555555556	0.023680823680823707	2085.0	4.0	333.0
0	161	694	9.5	167.0	8.157502	1.8539131	0.6836220192325015	0.03708993567724459	4	1.4722222222222223	0.018661518661518686	2085.0	4.0	333.0
0	161	695	9.5	167.5	8.231701	1.476373	0.6040575247167284	0.0318075394705965	2	1.3611111111111112	0.012998712998713021	2085.0	5.0	333.0
0	161	699	9.5	169.5	8.547412	0.11751904	0.5730318409692553	0.03247058443492123	2	1.3888888888888888	0.01956241956241958	2076.0	4.0	338.0
0	161	700	9.5	170.0	8.625942	0.5164021	0.5398783604151997	0.029066209897802328	2	1.4722222222222223	0.013256113256113278	2085.0	3.0	338.0
0	162	193	9.0	-83.5	0.19938143	130.14851	1.2806080601559104	0.025876246248795295	3	1.6388888888888888	0.0245817245817246	2025.0	48.0	24.0
0	162	196	9.0	-82.0	0.5379333	45.57143	1.196167080047799	0.018684383686951925	3	1.8888888888888888	0.0424710424710425	2071.0	5.0	57.0
0	162	197	9.0	-81.5	0.44014478	21.6621	0.8886542849683575	0.05271177091165516	3	1.6944444444444444	0.03719433719433722	2066.0	8.0	57.0
0	162	198	9.0	-81.0	0.3891079	26.123894	0.9405750235575038	0.056923418440047564	3	1.8333333333333333	0.03294723294723298	2025.0	11.0	57.0
0	162	200	9.0	-80.0	0.051437493	347.9438	1.7789423400959508	0.09454254248147748	0	1.5277777777777777	0.0055341055341055455	2018.0	36.0	29.0
0	162	201	9.0	-79.5	0.13307455	96.0912	1.404479447381825	0.08183580683597198	0	1.5277777777777777	-0.0019305019305019206	2018.0	38.0	30.0
0	162	202	9.0	-79.0	0.3251139	41.153847	1.0248711330588611	0.03671466595895423	0	1.5833333333333333	0.014800514800514815	2018.0	74.0	29.0
0	162	204	9.0	-78.0	0.52691525	41.798077	0.9456938332174435	0.0791185099773512	1	1.5555555555555556	0.027541827541827574	2040.0	21.0	58.0
0	162	205	9.0	-77.5	0.36828512	59.018867	0.7166195486203254	0.07475776446950809	2	1.6111111111111112	0.03655083655083658	2029.0	23.0	58.0
0	162	206	9.0	-77.0	0.1959463	138.37852	0.9716092836579852	0.059471278387447216	2	1.6944444444444444	0.024324324324324346	2029.0	18.0	59.0
0	162	207	9.0	-76.5	0.123990625	164.58139	1.5823741459264822	0.007131785987809863	0	1.5555555555555556	0.011325611325611346	2029.0	17.0	59.0
0	162	513	9.0	76.5	0.030713331	4954.874	1.6616078627875224	0.040966787240176966	3	1.5833333333333333	0.007335907335907353	2018.0	52.0	239.0
0	162	516	9.0	78.0	0.052479934	5056.881	1.5933288875014775	0.09515309114093809	1	1.5555555555555556	0.007464607464607482	2051.0	22.0	223.0
0	162	519	9.0	79.5	0.17019698	741.5254	0.8838978404938561	0.06788393308908616	1	1.5	0.01879021879021881	2066.0	4.0	227.0
0	162	522	9.0	81.0	0.079706624	631.90063	1.1310481496883618	0.073231454423453	1	1.1666666666666667	0.0020592020592020742	2051.0	15.0	293.0
0	162	545	9.0	92.5	1.0893025	1.0	0.5322204714941873	0.057024341480299987	3	1.8055555555555556	0.01531531531531534	2066.0	6.0	287.0
0	162	547	9.0	93.5	1.2395843	1.9349113	0.8213803299669616	0.08654225912556761	4	1.8611111111111112	0.018918918918918955	2066.0	4.0	287.0
0	162	555	9.0	97.5	0.2949489	35.36	0.8777439366900911	0.1029635670250669	3	1.7777777777777777	0.02110682110682113	2059.0	3.0	322.0
0	162	556	9.0	98.0	0.1544423	128.51466	0.8506852514229567	0.07314178820425614	2	1.75	0.017631917631917654	2021.0	18.0	323.0
0	162	573	9.0	106.5	0.358489	109.54004	0.8001746129138794	0.07974767158804033	1	1.5277777777777777	0.00296010296010298	2049.0	14.0	401.0
0	162	583	9.0	111.5	1.4983165	1.0	1.1261108414645689	0.03324483832124814	2	1.5833333333333333	0.01402831402831405	2021.0	12.0	0.0
0	162	584	9.0	112.0	1.6521515	1.0	0.858031344315598	0.022845942350316145	2	1.6111111111111112	0.013899613899613925	2032.0	11.0	0.0
0	162	585	9.0	112.5	1.6823999	1.0	0.6223480427373612	0.036466479242856384	2	1.6111111111111112	0.020849420849420874	2032.0	12.0	0.0
0	162	587	9.0	113.5	1.3752191	1.0	0.8935048805847559	0.08721196220959762	3	1.6944444444444444	0.016344916344916367	2038.0	13.0	363.0
0	162	588	9.0	114.0	1.2714406	1.237467	0.8859387379560014	0.0841202852743498	3	1.75	0.010682110682110698	2038.0	13.0	363.0
0	162	589	9.0	114.5	1.1585747	2.0	0.6605902470596035	0.027771448595641166	3	1.7222222222222223	0.0133848133848134	2026.0	26.0	363.0
0	162	592	9.0	116.0	0.61661154	3.0	0.7398054513803825	0.056657707863740164	4	1.7222222222222223	0.015444015444015476	2026.0	9.0	564.0
0	162	593	9.0	116.5	0.42701158	6.68	0.9389219809005144	0.07731251355764851	4	1.7222222222222223	0.013384813384813413	2026.0	15.0	565.0
0	162	594	9.0	117.0	0.24943602	11.371868	1.0665893565902396	0.09100154825047703	1	1.6388888888888888	0.005534105534105563	2026.0	19.0	568.0
0	162	595	9.0	117.5	0.2279867	34.460293	1.1726750898809852	0.0708017417668378	2	1.6666666666666667	0.008236808236808255	2026.0	17.0	569.0
0	162	596	9.0	118.0	0.21405333	22.217712	0.6963404531937737	0.05863254020469786	2	1.6944444444444444	0.009137709137709156	2026.0	22.0	570.0
0	162	599	9.0	119.5	0.54035765	21.68421	0.8843208593478432	0.09996681478422201	1	1.6666666666666667	0.008236808236808264	2026.0	15.0	569.0
0	162	600	9.0	120.0	0.6945241	23.766083	0.8778267759401139	0.09602266543211459	2	1.6944444444444444	0.02123552123552126	2026.0	17.0	569.0
0	162	606	9.0	123.0	0.064664595	389.60892	1.0531737539303405	0.10228596653217793	0	1.3611111111111112	-0.010167310167310137	2026.0	17.0	572.0
0	162	607	9.0	123.5	0.084192045	1158.0397	0.8559793243330205	0.0918400238223099	0	1.5555555555555556	0.011583011583011612	2026.0	12.0	569.0
0	162	608	9.0	124.0	0.1123166	1122.2339	0.8653030517767051	0.10538133123290291	0	1.5833333333333333	0.00888030888030891	2026.0	10.0	569.0
0	162	610	9.0	125.0	0.18983631	1295.3834	2.5730234334200346	0.09651643529624307	0	1.3055555555555556	-0.0014157014157013988	2026.0	6.0	569.0
0	162	612	9.0	126.0	0.13605241	340.24902	0.95157582976307	0.08680645941364097	0	1.3888888888888888	0.00463320463320465	2026.0	7.0	569.0
0	162	634	9.0	137.0	3.856667	0.0	0.5996716410557652	0.07466794539864272	3	1.7222222222222223	0.04015444015444017	2088.0	2.0	206.0
0	162	635	9.0	137.5	3.9352021	0.0	0.5689344527196247	0.0730001288710944	3	1.8055555555555556	0.04285714285714288	2088.0	2.0	206.0
0	162	648	9.0	144.0	4.829078	0.0	0.6842538078684778	0.058223462216995175	3	1.8055555555555556	0.02715572715572719	2055.0	4.0	0.0
0	162	649	9.0	144.5	4.9076133	0.0	0.5462348800601352	0.049317923927963726	3	1.8333333333333333	0.03140283140283144	2055.0	4.0	0.0
0	162	656	9.0	148.0	5.457745	0.0	0.5635512823220149	0.04565001388598764	4	1.8611111111111112	0.03384813384813387	2055.0	7.0	368.0
0	162	657	9.0	148.5	5.53628	0.0	0.5618121073908924	0.054145560781300506	4	1.8611111111111112	0.01969111969111972	2055.0	5.0	367.0
0	162	659	9.0	149.5	5.5254955	0.47588125	0.6536161761659142	0.08161893090140937	4	1.9722222222222223	0.02535392535392538	2049.0	5.0	367.0
0	162	660	9.0	150.0	5.5410585	0.35014325	0.7624868490284743	0.07899655047685057	4	2.0	0.033204633204633224	2049.0	5.0	367.0
0	162	662	9.0	151.0	5.5415945	1.0	0.5187676870563213	0.047632456125957526	5	2.0277777777777777	0.03359073359073361	2071.0	4.0	369.0
0	162	663	9.0	151.5	5.614037	0.23065251	0.5057770613531457	0.05430024573720249	5	2.0555555555555554	0.028056628056628074	2072.0	3.0	368.0
0	162	664	9.0	152.0	5.6641574	0.15047021	0.6169462833703624	0.06575834999164401	5	2.111111111111111	0.038352638352638385	2077.0	2.0	368.0
0	162	691	9.0	165.5	7.747678	1.0	0.6223844670344317	0.010349375820333781	6	1.6666666666666667	0.028828828828828857	2085.0	2.0	333.0
0	162	692	9.0	166.0	7.826487	0.22875817	0.5553370437945763	0.008444316743924173	4	1.6111111111111112	0.02342342342342345	2085.0	2.0	333.0
0	162	695	9.0	167.5	8.04524	31.01483	0.6502054124761064	0.03017513125645338	4	1.4444444444444444	0.017245817245817266	2085.0	2.0	333.0
0	162	701	9.0	170.5	8.514983	8.614089	0.6410107355282296	0.03302702097398421	2	1.4444444444444444	0.012097812097812117	2085.0	1.0	337.0
0	162	702	9.0	171.0	8.593056	0.26919243	0.5854236649827077	0.031696891604902105	0	1.3055555555555556	0.004247104247104254	2085.0	1.0	337.0
0	163	192	8.5	-84.0	0.38827184	55.11321	0.6483575433791926	0.019177839827201844	3	1.5833333333333333	0.002702702702702735	2019.0	53.0	24.0
0	163	193	8.5	-83.5	0.2500358	94.88991	0.7641119471343555	0.021496080047330196	3	1.5833333333333333	0.009137709137709164	2019.0	47.0	25.0
0	163	194	8.5	-83.0	0.07763744	49.055046	0.8125724691543094	0.03742318225241352	2	1.5277777777777777	-0.003474903474903454	2025.0	19.0	29.0
0	163	195	8.5	-82.5	0.076096006	77.9188	0.8383313583101633	0.02147629877343374	4	1.6388888888888888	-0.012226512226512203	2040.0	32.0	30.0
0	163	201	8.5	-79.5	0.28958762	32.77348	1.0234364949487413	0.07145946532611606	0	1.3888888888888888	0.0025740025740025934	2018.0	38.0	30.0
0	163	202	8.5	-79.0	0.4057547	27.659649	0.7609589022242951	0.06890933583715445	0	1.3333333333333333	-0.0028314028314028123	2018.0	82.0	29.0
0	163	203	8.5	-78.5	0.4011687	26.242424	0.94926359743708	0.05774922306716858	0	1.2777777777777777	0.013127413127413147	2018.0	54.0	27.0
0	163	506	8.5	73.0	1.3609494	46.935223	0.7848072889295584	0.04419542959665154	2	1.4444444444444444	-0.0012870012870012711	2053.0	13.0	92.0
0	163	513	8.5	76.5	0.11475694	3410.389	1.0729247578975363	0.06385354973582175	3	1.5833333333333333	0.008365508365508388	2029.0	70.0	244.0
0	163	514	8.5	77.0	0.045102306	1970.168	1.5576037353814833	0.07243871090785517	2	1.3611111111111112	0.00579150579150581	2030.0	69.0	255.0
0	163	515	8.5	77.5	0.04268196	1291.3572	1.6207974386951802	0.07098994510967968	2	1.4444444444444444	0.006435006435006454	2051.0	19.0	244.0
0	163	516	8.5	78.0	0.111291975	1756.9548	0.9159022404743485	0.08410262339232512	2	1.4166666666666667	0.0034749034749034955	2047.0	24.0	223.0
0	163	519	8.5	79.5	0.1377999	609.27454	1.0609951216253355	0.05347706046386677	3	1.4722222222222223	0.019948519948519976	2051.0	9.0	227.0
0	163	522	8.5	81.0	0.06166744	605.1908	1.4046909116298785	0.05761340821235769	0	1.1666666666666667	-0.0018018018018017877	2047.0	17.0	295.0
0	163	546	8.5	93.0	1.2761647	6.468539	1.0477317103408992	0.055177551608027356	2	1.6111111111111112	0.021879021879021906	2066.0	6.0	287.0
0	163	547	8.5	93.5	1.2381725	6.630268	1.0542196150074068	0.06742358699941016	3	1.75	0.022265122265122297	2047.0	7.0	287.0
0	163	555	8.5	97.5	0.2362456	35.909092	0.734617829043228	0.09774116704253506	3	1.6944444444444444	0.02303732303732306	2021.0	27.0	325.0
0	163	556	8.5	98.0	0.07751964	188.0	0.9141110311369299	0.03919386227151503	2	1.6388888888888888	0.016602316602316626	2021.0	24.0	332.0
0	163	557	8.5	98.5	0.11036183	120.356804	1.3059087410861552	0.058915097358443455	3	1.8055555555555556	0.023294723294723322	2047.0	19.0	345.0
0	163	561	8.5	100.5	0.25784832	76.68421	0.9886403738502684	0.09346429325107902	1	1.6388888888888888	0.015315315315315338	2047.0	13.0	165.0
0	163	583	8.5	111.5	1.6230999	0.6720648	0.7904037068368862	0.05830590652011451	2	1.5833333333333333	0.018146718146718168	2021.0	15.0	0.0
0	163	584	8.5	112.0	1.6468294	1.0	0.7312189069330501	0.04050836284738829	2	1.6111111111111112	0.014671814671814696	2047.0	10.0	0.0
0	163	586	8.5	113.0	1.4189221	1.0	0.863132555224266	0.0780127961477609	2	1.6666666666666667	0.011325611325611341	2047.0	8.0	0.0
0	163	587	8.5	113.5	1.2439116	2.0	0.9302318475826558	0.06008751819065518	3	1.75	0.01531531531531533	2038.0	13.0	0.0
0	163	588	8.5	114.0	1.107084	2.4457364	0.9157572172306655	-0.015142754063543318	4	1.7777777777777777	0.014671814671814687	2026.0	13.0	0.0
0	163	589	8.5	114.5	1.0034949	3.0	1.1488997466691548	-0.010826563327612906	3	1.7222222222222223	0.0133848133848134	2026.0	28.0	363.0
0	163	593	8.5	116.5	0.44042233	12.807143	0.7317723749678077	0.05661415812587209	2	1.6666666666666667	0.005920205920205942	2026.0	5.0	565.0
0	163	594	8.5	117.0	0.30220804	17.853952	1.0362495528355462	0.08070216376532205	2	1.6666666666666667	0.011840411840411872	2026.0	5.0	568.0
0	163	595	8.5	117.5	0.30604908	11.793296	0.7951704596575424	0.07170175496656322	2	1.7777777777777777	0.0023166023166023226	2026.0	13.0	569.0
0	163	596	8.5	118.0	0.38382173	9.542805	0.6186554196690188	0.06087179841759447	2	1.8055555555555556	0.007335907335907356	2026.0	19.0	569.0
0	163	604	8.5	122.0	0.21737334	169.71751	0.7832235747373488	0.11404704094099792	0	1.5	0.010553410553410577	2026.0	9.0	571.0
0	163	605	8.5	122.5	0.11392948	696.4487	1.0549644037051953	0.10928840196112025	0	1.3333333333333333	0.00025740025740027955	2026.0	6.0	572.0
0	163	606	8.5	123.0	0.08584888	431.0476	2.061910242805342	0.08953839643985378	0	1.3333333333333333	-0.0030888030888030597	2026.0	6.0	572.0
0	163	607	8.5	123.5	0.060983784	1294.5433	2.1871096113993023	0.10118172703183853	0	1.5	0.008494208494208526	2026.0	6.0	569.0
0	163	608	8.5	124.0	0.063255794	2485.7124	1.9122713942673395	0.10061242517761212	0	1.5277777777777777	0.009652509652509684	2026.0	5.0	569.0
0	163	612	8.5	126.0	0.09833953	233.01604	1.099816625165245	0.12245443172604696	0	1.3611111111111112	0.0021879021879022053	2048.0	8.0	570.0
0	163	613	8.5	126.5	0.22933471	157.58376	0.862100308136922	0.10289682102424692	2	1.5833333333333333	0.01763191763191764	2068.0	3.0	570.0
0	163	629	8.5	134.5	3.2594416	0.092402466	0.6153516032834225	0.07180450462229518	3	1.7222222222222223	0.016988416988417	2078.0	2.0	342.0
0	163	634	8.5	137.0	3.667067	0.0	0.5739703673634761	0.08476874707222469	5	1.8055555555555556	0.026126126126126147	2088.0	2.0	206.0
0	163	635	8.5	137.5	3.7456021	0.0	0.4962989023946149	0.0645981261575212	3	1.7222222222222223	0.030630630630630644	2088.0	2.0	206.0
0	163	640	8.5	140.0	4.1194606	0.0	0.5997424749683143	0.061076316401266185	2	1.8611111111111112	0.027155727155727172	2088.0	2.0	0.0
0	163	649	8.5	144.5	4.7181697	0.0	0.5589382611502742	0.060049663402273024	3	1.8333333333333333	0.023680823680823707	2055.0	6.0	371.0
0	163	650	8.5	145.0	4.796932	0.0	0.5307852636919134	0.061487315708053436	3	1.75	0.02046332046332049	2055.0	4.0	0.0
0	163	651	8.5	145.5	4.8754697	0.0	0.5857017553218445	0.04546263817094522	3	1.8333333333333333	0.01518661518661521	2055.0	4.0	0.0
0	163	653	8.5	146.5	5.03254	0.0	0.5401518438798948	0.031363379499957385	3	1.8333333333333333	0.02239382239382242	2055.0	5.0	368.0
0	163	654	8.5	147.0	5.111075	0.0	0.4561019225597637	0.027565815777966872	3	1.9444444444444444	0.024453024453024476	2055.0	5.0	368.0
0	163	655	8.5	147.5	5.18961	19.34694	0.4840025422347532	0.0370304193444962	4	1.9722222222222223	0.02895752895752898	2055.0	5.0	368.0
0	163	656	8.5	148.0	5.268145	0.0	0.5158875875063338	0.039985553517286394	4	1.9444444444444444	0.035006435006435035	2055.0	5.0	368.0
0	163	657	8.5	148.5	5.34668	0.0	0.5491828576392767	0.0774164139180109	4	1.9166666666666667	0.03745173745173748	2049.0	6.0	368.0
0	163	658	8.5	149.0	5.3965325	0.0	0.5932184048792934	0.06668821643778348	4	1.8888888888888888	0.034491634491634525	2049.0	6.0	367.0
0	163	663	8.5	151.5	5.424437	2.601227	0.4419615846504092	0.04633943539661852	4	2.0277777777777777	0.027155727155727175	2071.0	4.0	373.0
0	163	668	8.5	154.0	5.7499065	0.0	0.5234846520121281	0.06685554032567377	3	1.8333333333333333	0.02908622908622911	2077.0	3.0	0.0
0	163	694	8.5	167.0	7.7784615	0.0	0.6091429749220054	0.017646260344955353	2	1.4722222222222223	0.004247104247104264	2085.0	4.0	333.0
0	163	695	8.5	167.5	7.8570004	1.0	0.6977244717326727	0.025120500028237444	4	1.5277777777777777	0.00810810810810813	2085.0	3.0	333.0
0	163	696	8.5	168.0	7.934518	5.380165	0.7657094349214268	0.030544383272449113	4	1.5277777777777777	0.014028314028314047	2085.0	6.0	333.0
0	163	702	8.5	171.0	8.403572	1.104	0.5449844762595607	0.024671551271021816	0	1.3055555555555556	0.004761904761904768	2046.0	10.0	337.0
0	164	195	8.0	-82.5	0.22957772	43.103447	0.7055428970975196	0.040092546558967324	3	1.6111111111111112	-0.007722007722007695	2048.0	15.0	31.0
0	164	199	8.0	-80.5	0.091320954	120.0	1.3599491603500526	0.058304288761362205	0	1.4722222222222223	0.0039897039897040095	2025.0	12.0	28.0
0	164	519	8.0	79.5	0.07483027	944.0	0.9027728367335018	0.06449968976910607	3	1.4444444444444444	0.024967824967824993	2048.0	20.0	222.0
0	164	546	8.0	93.0	1.1641672	7.982609	0.9315249337966882	0.07814082035970801	2	1.5277777777777777	0.01763191763191766	2066.0	7.0	287.0
0	164	547	8.0	93.5	1.0514547	3.892857	0.8003178166576287	0.07963960047584559	2	1.5833333333333333	0.018404118404118434	2047.0	7.0	287.0
0	164	579	8.0	109.5	1.4048927	7.937587	0.8719501534032807	0.0470608923801599	0	1.5	0.010296010296010318	2047.0	10.0	0.0
0	164	580	8.0	110.0	1.4905717	6.263158	0.767791913192923	0.0592284479277706	0	1.5833333333333333	0.0032175032175032385	2047.0	12.0	0.0
0	164	581	8.0	110.5	1.5818892	2.0	0.9848987228362269	0.06128960244143597	0	1.5277777777777777	0.010424710424710451	2064.0	3.0	0.0
0	164	585	8.0	112.5	1.38967	1.0	0.8272142739244207	0.10896239424566209	2	1.6666666666666667	0.014671814671814698	2026.0	3.0	0.0
0	164	587	8.0	113.5	1.150787	2.3550835	0.879581533910327	0.04183196091812123	2	1.7222222222222223	0.006435006435006453	2026.0	20.0	0.0
0	164	588	8.0	114.0	0.9757766	2.9601471	0.9579102004162533	0.050194892264434285	2	1.7777777777777777	0.003346203346203362	2026.0	34.0	0.0
0	164	593	8.0	116.5	0.47049218	12.425373	1.0455518602253837	0.0896331211213196	0	1.5555555555555556	0.0018018018018018216	2026.0	15.0	571.0
0	164	594	8.0	117.0	0.46098432	11.136582	1.3912677930447073	0.09417689478531516	0	1.6111111111111112	0.004118404118404134	2026.0	14.0	573.0
0	164	595	8.0	117.5	0.491893	10.0	0.9434990312194302	0.08319231651756238	1	1.7222222222222223	0.0010296010296010462	2026.0	14.0	574.0
0	164	596	8.0	118.0	0.56820875	9.0	0.8094945500567767	0.08148579114799347	1	1.8055555555555556	0.0011583011583011721	2026.0	19.0	573.0
0	164	597	8.0	118.5	0.6509847	9.0	0.8397097968204021	0.08945124035883718	1	1.75	0.00810810810810813	2026.0	20.0	568.0
0	164	604	8.0	122.0	0.1581985	478.26315	1.031386160275443	0.10930129715894014	0	1.3888888888888888	0.010810810810810829	2026.0	25.0	571.0
0	164	605	8.0	122.5	0.10238388	312.20163	1.641247979930168	0.13762155799618503	5	1.75	0.03333333333333336	2026.0	12.0	571.0
0	164	606	8.0	123.0	0.05544248	1047.7517	2.1163982492203517	0.12384588185371048	2	1.5277777777777777	0.01969111969111972	2026.0	11.0	572.0
0	164	607	8.0	123.5	0.07615308	454.09125	1.5070040127244615	0.12998157207915612	0	1.4722222222222223	0.005019305019305054	2026.0	7.0	572.0
0	164	608	8.0	124.0	0.1614173	587.61957	1.5377101496825079	0.12177374543336394	0	1.4444444444444444	-0.0007722007722007406	2026.0	4.0	572.0
0	164	612	8.0	126.0	0.12900962	193.66507	2.916457217250189	0.157302939047275	0	1.3888888888888888	-0.0028314028314028183	2068.0	4.0	569.0
0	164	613	8.0	126.5	0.16660896	231.56612	1.472363821932628	0.12008058507939995	1	1.5555555555555556	0.015701415701415707	2068.0	3.0	569.0
0	164	628	8.0	134.0	3.0058634	1.1685083	0.6235596284448713	0.07707534612845848	5	1.8611111111111112	0.02200772200772203	0.0	0.0	342.0
0	164	651	8.0	145.5	4.6858697	0.0	0.48429105317832594	0.03984706329913686	3	1.8611111111111112	0.016087516087516105	2055.0	5.0	0.0
0	164	652	8.0	146.0	4.764405	0.22222222	0.5198770447133773	0.028760999348113818	3	1.8611111111111112	0.016087516087516105	2055.0	4.0	368.0
0	164	654	8.0	147.0	4.921475	0.0	0.5118123057132131	0.022411936560266618	3	1.9722222222222223	0.027155727155727175	2049.0	5.0	368.0
0	164	655	8.0	147.5	5.00001	0.0	0.49136295678264025	0.029392164654819655	3	1.9444444444444444	0.031660231660231686	2049.0	6.0	368.0
0	164	656	8.0	148.0	5.078545	0.0	0.46352612570039625	0.04435038651186833	4	1.9722222222222223	0.04079794079794083	2049.0	6.0	368.0
0	164	657	8.0	148.5	5.15708	0.0	0.4923617185269739	0.06445394456766901	4	2.0	0.04041184041184044	2049.0	7.0	370.0
0	164	658	8.0	149.0	5.2069325	3.2142856	0.49980600078552845	0.052759566849272244	4	1.9444444444444444	0.039897039897039924	2049.0	7.0	370.0
0	164	659	8.0	149.5	5.1463113	0.0	0.544975724062948	0.04509139500788592	4	1.9444444444444444	0.039639639639639665	2049.0	8.0	370.0
0	164	663	8.0	151.5	5.2348413	4.704762	0.5230834573468118	0.06110447882437341	4	1.9166666666666667	0.026898326898326923	2077.0	2.0	373.0
0	164	670	8.0	155.0	5.7173767	0.0	0.4977198814614729	0.04626748717323195	3	1.75	0.023552123552123574	2052.0	3.0	0.0
0	164	696	8.0	168.0	7.7451878	0.36949685	0.6707760460601858	0.027505796058154	3	1.5	0.010553410553410575	2085.0	4.0	333.0
0	164	697	8.0	168.5	7.822766	1.9491526	0.6802154199086854	0.030366399092261714	3	1.5277777777777777	0.018918918918918944	2085.0	4.0	333.0
0	165	196	7.5	-82.0	0.31906375	21.82353	0.7288442017998022	0.03527855020746014	4	1.8888888888888888	0.003861003861003888	2033.0	34.0	32.0
0	165	505	7.5	72.5	1.2714671	305.6	0.6380330975265348	0.06086771820485991	1	1.4166666666666667	-0.0047619047619047415	2063.0	16.0	244.0
0	165	506	7.5	73.0	1.2002857	216.7931	0.6895310019730956	0.056617717357271044	2	1.5555555555555556	-0.003346203346203315	2066.0	16.0	244.0
0	165	547	7.5	93.5	0.92836785	5.385948	0.9394771062917161	0.09094948924731316	2	1.4444444444444444	0.01029601029601032	2047.0	12.0	287.0
0	165	556	7.5	98.0	0.23351319	60.0	0.9417523185344304	0.0828270475242045	3	1.7222222222222223	0.023423423423423448	2047.0	14.0	342.0
0	165	557	7.5	98.5	0.25459382	93.0	0.8336363406517028	0.07486010976199398	3	1.8055555555555556	0.014285714285714311	2047.0	24.0	358.0
0	165	558	7.5	99.0	0.12848917	139.81544	0.9173007203439325	0.0641752880358333	2	1.6944444444444444	0.010682110682110706	2047.0	19.0	377.0
0	165	579	7.5	109.5	1.5798643	3.5010893	0.797635247744865	0.0548560008950721	0	1.5833333333333333	0.007850707850707872	2064.0	1.0	0.0
0	165	593	7.5	116.5	0.29970524	33.24834	1.4275975463387196	0.1098054176665838	0	1.5277777777777777	-0.0024453024453024233	2026.0	7.0	567.0
0	165	594	7.5	117.0	0.37495998	22.355368	1.7648382823924955	0.1323537436106067	0	1.5277777777777777	0.005276705276705302	2066.0	2.0	569.0
0	165	595	7.5	117.5	0.47448626	12.396842	1.274886552845973	0.12320707181792884	0	1.6944444444444444	0.010167310167310189	2073.0	6.0	570.0
0	165	596	7.5	118.0	0.54684633	12.478483	0.8266033981728304	0.09462721984653566	0	1.8055555555555556	0.00630630630630633	2026.0	17.0	570.0
0	165	597	7.5	118.5	0.6247165	40.140495	0.8003351433819096	0.09694210861820138	1	1.7777777777777777	0.006949806949806972	2026.0	21.0	568.0
0	165	603	7.5	121.5	0.10783732	215.9155	0.8950836363060675	0.10398746232346061	0	1.6111111111111112	0.006692406692406724	2026.0	20.0	569.0
0	165	604	7.5	122.0	0.08502353	423.7157	1.1556571712188253	0.12994037625612695	3	1.75	0.026383526383526406	2026.0	30.0	571.0
0	165	605	7.5	122.5	0.14841473	160.24733	0.8402550629711683	0.11249792758669425	3	1.75	0.023809523809523826	2026.0	23.0	571.0
0	165	606	7.5	123.0	0.1252591	173.41792	0.7765548967112905	0.10237355213105483	2	1.5555555555555556	0.020592020592020623	2026.0	12.0	571.0
0	165	607	7.5	123.5	0.14141367	241.04	0.8883743365506895	0.1189359493828802	0	1.5555555555555556	0.004375804375804407	2026.0	9.0	572.0
0	165	608	7.5	124.0	0.048342146	636.14716	2.6051765080880034	0.1274527295945022	0	1.4166666666666667	0.003217503217503249	2026.0	11.0	572.0
0	165	611	7.5	125.5	0.02917419	3668.7046	2.057741002708843	0.055847486597485896	1	1.3055555555555556	-0.0016731016731016523	2064.0	5.0	569.0
0	165	612	7.5	126.0	0.25635374	340.4762	3.4159568857655604	0.11043135703393187	1	1.5277777777777777	0.010424710424710446	2064.0	5.0	569.0
0	165	613	7.5	126.5	0.17818172	205.82014	1.2831943338954839	0.10509279903533093	2	1.5277777777777777	0.01222651222651224	2068.0	4.0	569.0
0	165	628	7.5	134.0	3.0115044	5.617139	0.8081359478015987	0.09555561654249853	5	1.9166666666666667	0.017117117117117137	0.0	0.0	342.0
0	165	629	7.5	134.5	3.144547	10.5	0.6041498914110548	0.06956364760397482	4	1.7777777777777777	0.010296010296010316	0.0	0.0	342.0
0	165	647	7.5	143.5	4.1821213	2.468144	0.6543738140485815	0.07302493068306252	2	1.7777777777777777	0.020334620334620364	2055.0	3.0	371.0
0	165	648	7.5	144.0	4.260662	0.0	0.5435287670724475	0.04942017928221753	2	1.8055555555555556	0.01891891891891894	2055.0	5.0	371.0
0	165	649	7.5	144.5	4.3391995	0.0	0.5372396157355813	0.06063615988511051	3	1.8333333333333333	0.021879021879021902	2055.0	5.0	371.0
0	165	652	7.5	146.0	4.574805	0.0	0.46656900087735537	0.03487558942956226	3	1.8333333333333333	0.01776061776061778	2055.0	6.0	368.0
0	165	654	7.5	147.0	4.7318826	0.0	0.4672569856136668	0.009186810075177423	3	1.9444444444444444	0.031660231660231686	0.0	0.0	368.0
0	165	656	7.5	148.0	4.888945	0.0	0.401397131536041	0.03254562095848856	4	2.0	0.03603603603603606	2095.0	2.0	370.0
0	165	658	7.5	149.0	5.0173326	0.8130401	0.40837578056692275	0.025229042457737133	4	1.9722222222222223	0.04131274131274135	2077.0	6.0	370.0
0	165	662	7.5	151.0	4.9727945	4.3333335	0.5615914717775674	0.048928735192372536	3	1.75	0.02046332046332049	2077.0	3.0	373.0
0	165	663	7.5	151.5	5.046656	23.261868	0.7302945306248809	0.08089330840428542	4	1.8055555555555556	0.04054054054054057	2055.0	4.0	374.0
0	165	664	7.5	152.0	5.0953574	5.509804	0.48406627480653697	0.052334803488966755	3	1.8055555555555556	0.026640926640926668	2052.0	7.0	374.0
0	165	665	7.5	152.5	5.1379685	1.0	0.5353981777857784	0.06306051995251107	4	1.9444444444444444	0.03114543114543117	2052.0	8.0	374.0
0	165	670	7.5	155.0	5.5277767	0.0	0.47764357355684567	0.040893878608639266	3	1.7222222222222223	0.027027027027027056	2052.0	4.0	0.0
0	165	675	7.5	157.5	5.920452	1.0	0.42759068956900653	0.03260576684458118	3	1.7222222222222223	0.02960102960102963	2052.0	6.0	371.0
0	165	676	7.5	158.0	5.9883804	4.6346154	0.5529983162647444	0.04047618206363539	2	1.7222222222222223	0.021621621621621644	2064.0	6.0	371.0
0	165	697	7.5	168.5	7.6339808	3.282515	0.5852126643358889	0.03141918872870437	3	1.5	0.0146718146718147	2085.0	5.0	333.0
0	165	702	7.5	171.0	8.0254	260.52496	0.6507384265062771	-0.0010147906689257497	1	1.3888888888888888	0.004375804375804386	2074.0	16.0	337.0
0	165	703	7.5	171.5	8.104836	8.609271	0.6350595207151774	0.0009148504707385957	1	1.4166666666666667	0.003217503217503229	2074.0	16.0	337.0
0	166	205	7.0	-77.5	1.363483	86.0	0.4733750935626052	0.05607196121228217	2	1.6944444444444444	0.024324324324324343	2025.0	36.0	22.0
0	166	505	7.0	72.5	1.0861326	67.7597	0.624447920065987	0.06625739052436655	2	1.4722222222222223	-0.009395109395109378	2051.0	23.0	243.0
0	166	506	7.0	73.0	1.0112301	55.232853	0.6261863029993203	0.06412107256354914	2	1.4722222222222223	0.002445302445302463	2051.0	23.0	243.0
0	166	547	7.0	93.5	0.77130485	7.9630933	0.8417506551091223	0.08769902882997321	2	1.4444444444444444	0.008494208494208524	2047.0	17.0	287.0
0	166	558	7.0	99.0	0.26913816	90.40771	0.8036595108562985	0.03575615358058715	3	1.8055555555555556	0.020463320463320493	2047.0	12.0	385.0
0	166	559	7.0	99.5	0.14798102	129.69565	1.3569550588726997	0.03313315946248957	3	1.6666666666666667	0.02625482625482628	2047.0	11.0	384.0
0	166	591	7.0	115.5	0.3026789	24.166666	1.113940629086838	0.06964728519140577	0	1.5555555555555556	-0.0018018018018017782	2059.0	15.0	559.0
0	166	592	7.0	116.0	0.19942372	62.46811	1.2651972696238027	0.06623250066980045	0	1.5277777777777777	-0.00321750321750319	2066.0	14.0	563.0
0	166	593	7.0	116.5	0.15837552	574.2088	1.9563426458043978	0.08637921803006485	0	1.4444444444444444	0.009009009009009026	2066.0	14.0	564.0
0	166	594	7.0	117.0	0.26086766	20.43483	2.0106517469281573	0.12718435032313044	4	1.8055555555555556	0.02226512226512229	2066.0	4.0	568.0
0	166	595	7.0	117.5	0.33877516	13.278329	1.7589854258922886	0.14550729273826377	4	1.9166666666666667	0.019948519948519983	2066.0	11.0	570.0
0	166	596	7.0	118.0	0.35725868	12.836115	0.8484316503853016	0.08363231585752393	2	1.8055555555555556	0.011711711711711738	2026.0	17.0	570.0
0	166	597	7.0	118.5	0.43914333	32.53398	0.693663393965959	0.07031836384046736	3	1.9166666666666667	0.01634491634491637	2026.0	16.0	570.0
0	166	601	7.0	120.5	0.2984063	40.482094	0.6142807794096605	0.06540121132671807	4	1.8888888888888888	0.028314028314028336	2026.0	6.0	569.0
0	166	602	7.0	121.0	0.2372422	59.27176	0.6283961997370088	0.08732706576755103	0	1.6944444444444444	0.009137709137709166	2026.0	15.0	570.0
0	166	603	7.0	121.5	0.08571097	272.26645	1.1484521045005585	0.12702169338616925	0	1.3055555555555556	-0.018404118404118385	2026.0	17.0	571.0
0	166	604	7.0	122.0	0.06439119	566.0972	1.216779880553738	0.13095197827999736	3	1.8333333333333333	0.01981981981981984	2026.0	24.0	571.0
0	166	607	7.0	123.5	0.22915311	143.97578	0.8677578139785592	0.11588616448147647	0	1.5277777777777777	0.0024453024453024667	2025.0	33.0	571.0
0	166	608	7.0	124.0	0.12846448	1408.8	2.170784157450147	0.11346054689949436	0	1.4444444444444444	-0.0038610038610038333	2026.0	7.0	571.0
0	166	610	7.0	125.0	0.05556594	1553.7015	1.9105201949026773	0.11779447817878635	2	1.5	0.016473616473616493	2026.0	10.0	569.0
0	166	611	7.0	125.5	0.08086952	810.16766	1.060569061844779	0.1020462386320684	2	1.5	0.017760617760617783	2043.0	7.0	569.0
0	166	612	7.0	126.0	0.12911671	357.2966	1.205852497474883	0.10581184996143833	2	1.5555555555555556	0.009781209781209799	2043.0	8.0	569.0
0	166	628	7.0	134.0	2.895033	1.6141732	0.7511949186690198	0.07688782389091801	5	1.8055555555555556	0.019176319176319203	2072.0	5.0	342.0
0	166	645	7.0	142.5	3.8354592	0.0	0.7193999763490369	0.08683980258473153	2	1.7777777777777777	0.023680823680823696	2068.0	3.0	0.0
0	166	646	7.0	143.0	3.9139943	0.0	0.79005782662154	0.08762223533793242	2	1.75	0.017117117117117137	2068.0	3.0	371.0
0	166	653	7.0	146.5	4.46374	0.0	0.5504341160845676	0.01592798524791377	3	1.8888888888888888	0.02754182754182756	2068.0	3.0	368.0
0	166	658	7.0	149.0	4.8277774	0.12787724	0.44870691946699603	0.023687667355121997	4	1.8888888888888888	0.04555984555984559	2042.0	6.0	370.0
0	166	663	7.0	151.5	4.8569827	2.3076923	0.44774370716408446	0.03940143056866274	4	1.8333333333333333	0.03732303732303734	2052.0	11.0	374.0
0	166	665	7.0	152.5	4.9483743	6.9574466	0.46565106456169114	0.05246863689436211	3	1.8333333333333333	0.03603603603603606	2071.0	5.0	374.0
0	166	675	7.0	157.5	5.7308784	1.1661538	0.4726876689071353	0.034349511139176205	3	1.8055555555555556	0.021235521235521262	2052.0	5.0	377.0
0	166	679	7.0	159.5	6.0449924	0.0	0.601204569808115	0.01667017520296212	3	1.8333333333333333	0.01570141570141573	2052.0	6.0	330.0
0	166	703	7.0	171.5	7.916286	5.3235292	0.5371284320942166	-0.0018577420635272762	1	1.4166666666666667	0.0037323037323037447	2073.0	19.0	337.0
0	167	35	6.5	-162.5	6.367022	0.0	0.502190098506286	-0.02342468147522924	0	1.2222222222222223	-0.014671814671814665	2051.0	80.0	42.0
0	167	505	6.5	72.5	0.89868784	6.448137	0.6085426837939436	0.06671565437470485	2	1.4444444444444444	-0.008236808236808207	2048.0	28.0	244.0
0	167	506	6.5	73.0	0.82266426	18.370169	0.7226819207320329	0.07794958461255938	2	1.5	-0.002831402831402813	2051.0	25.0	244.0
0	167	519	6.5	79.5	0.117667936	4283.617	1.1737315726209103	0.07781189822515366	1	1.4444444444444444	0.015444015444015469	2041.0	83.0	222.0
0	167	520	6.5	80.0	0.041114252	8432.615	1.8859043477966757	0.0684072419198005	1	1.4722222222222223	0.018661518661518682	2041.0	84.0	223.0
0	167	522	6.5	81.0	0.091648184	461.98166	1.3642706492358123	0.04775683052789351	1	1.4166666666666667	0.028185328185328207	2039.0	35.0	280.0
0	167	550	6.5	95.0	0.25426167	44.17647	0.8915775747494721	0.07794303964309139	3	1.6944444444444444	0.017889317889317923	2047.0	20.0	464.0
0	167	558	6.5	99.0	0.35304323	83.28571	1.1654131602630182	0.05719857934120892	1	1.5	0.025482625482625504	2047.0	17.0	495.0
0	167	559	6.5	99.5	0.19075526	185.27657	1.1386730587480336	0.07547699357382956	1	1.4444444444444444	0.004890604890604917	2073.0	4.0	498.0
0	167	560	6.5	100.0	0.044460632	259.88235	2.2828654186186297	0.05157105407878676	1	1.4444444444444444	0.006949806949806975	2073.0	1.0	498.0
0	167	590	6.5	115.0	0.3463818	24.074074	0.9381400413086257	0.05555243454291489	0	1.5277777777777777	0.00785070785070787	2026.0	8.0	559.0
0	167	591	6.5	115.5	0.17142262	95.87467	1.3447641513326247	0.06145818590435245	0	1.4722222222222223	0.002702702702702723	2059.0	21.0	559.0
0	167	592	6.5	116.0	0.064354494	652.4146	2.270327516635668	-0.032966600439447685	0	1.4444444444444444	0.007207207207207226	2073.0	4.0	560.0
0	167	595	6.5	117.5	0.1980616	22.3774	1.3140533584390306	0.07280084825188998	6	2.0	0.030888030888030917	2066.0	5.0	569.0
0	167	596	6.5	118.0	0.17129382	38.26624	1.2523282823134319	0.09195188958381717	4	1.9444444444444444	0.02084942084942088	2058.0	6.0	570.0
0	167	600	6.5	120.0	0.30044338	45.378696	0.673084277814434	0.06238622246105067	2	1.9166666666666667	0.015315315315315327	2026.0	7.0	568.0
0	167	601	6.5	120.5	0.13364492	275.80054	0.6978144255937712	0.08411319889842576	0	1.4722222222222223	-0.0037323037323037083	2026.0	8.0	569.0
0	167	602	6.5	121.0	0.10363148	340.428	0.709167950770114	0.11105515727871204	0	1.3611111111111112	-0.023552123552123536	2026.0	8.0	572.0
0	167	603	6.5	121.5	0.124729596	167.34402	0.9303399843412411	0.13149009384730398	1	1.3888888888888888	-0.00849420849420848	2026.0	11.0	572.0
0	167	604	6.5	122.0	0.14242871	126.3031	0.7847359783461964	0.08966491021505633	4	2.0	0.021106821106821133	2026.0	16.0	569.0
0	167	607	6.5	123.5	0.3202973	97.0	0.844991164261294	0.10623445653775643	0	1.7222222222222223	0.01235521235521237	2025.0	36.0	571.0
0	167	608	6.5	124.0	0.22309488	115.135925	1.469114412680607	0.07801817476495428	0	1.6666666666666667	0.0025740025740025986	2026.0	9.0	572.0
0	167	610	6.5	125.0	0.06253496	1124.3821	5.3270585569129745	0.10204363089393503	2	1.6388888888888888	-0.01454311454311453	2056.0	4.0	572.0
0	167	611	6.5	125.5	0.13624448	202.32635	0.9526284582600717	0.09448898812988776	2	1.6944444444444444	0.012226512226512254	2068.0	3.0	569.0
0	167	612	6.5	126.0	0.18879348	481.4282	0.970288514070324	0.09795247803730575	3	1.7222222222222223	0.008236808236808266	2026.0	6.0	569.0
0	167	658	6.5	149.0	4.638202	0.0	0.47641980829156305	0.02040066465319592	4	1.8888888888888888	0.04453024453024457	2042.0	8.0	370.0
0	167	659	6.5	149.5	4.5775113	0.0	0.40851026805131274	0.028066600733008477	4	1.8888888888888888	0.04658944658944662	2042.0	9.0	370.0
0	167	681	6.5	160.5	6.0124555	0.0	0.4748461025460115	0.01809340820578987	4	1.7777777777777777	0.023166023166023186	2052.0	11.0	330.0
0	167	698	6.5	169.0	7.3338466	0.5723982	0.49045273193169886	-0.004989551160995295	3	1.5555555555555556	0.006949806949806969	2065.0	24.0	333.0
0	167	699	6.5	169.5	7.4108095	9.289044	0.5170693856623714	0.0034550189484227056	3	1.5833333333333333	0.003989703989704008	2065.0	22.0	333.0
0	167	703	6.5	171.5	7.7267776	1.7479769	0.5754831102358703	-0.0023621346997515294	1	1.5	-0.0018018018018017912	2047.0	36.0	337.0
0	167	704	6.5	172.0	7.805199	3.3733332	0.557776593290593	-0.006126923446281934	1	1.4444444444444444	0.005148005148005157	2047.0	32.0	337.0
0	168	35	6.0	-162.5	6.5566387	0.0	0.5137250549481884	-0.028147833613535435	1	1.3055555555555556	-0.02226512226512225	2048.0	103.0	42.0
0	168	36	6.0	-162.0	6.478087	0.0	0.4469041917101277	-0.017736949608680948	1	1.2222222222222223	-0.020077220077220057	2048.0	93.0	42.0
0	168	185	6.0	-87.5	1.9013064	0.0	0.22933622978532434	0.016873024782531013	3	1.6388888888888888	0.013770913770913794	2022.0	41.0	24.0
0	168	505	6.0	72.5	0.7117553	21.041176	0.6623475069698709	0.06919519159075044	2	1.4166666666666667	-0.0006435006435006174	2029.0	46.0	244.0
0	168	506	6.0	73.0	0.6337812	96.79293	0.8649583868788217	0.08085460012662225	2	1.4444444444444444	0.005662805662805687	2029.0	66.0	244.0
0	168	507	6.0	73.5	0.6230386	12.036364	0.6386453534121922	0.07010790850750215	2	1.4444444444444444	0.0036036036036036292	2029.0	60.0	244.0
0	168	520	6.0	80.0	0.10299055	5572.5664	1.1276656163614156	0.07247591317062048	1	1.4444444444444444	0.015186615186615203	2025.0	110.0	226.0
0	168	521	6.0	80.5	0.0997839	9223.695	1.0455861834829732	0.06790247749070359	1	1.3888888888888888	0.021364221364221385	2039.0	97.0	228.0
0	168	550	6.0	95.0	0.09049706	297.7925	1.4816945209128212	0.11657691377622544	2	1.75	0.01119691119691123	2047.0	7.0	465.0
0	168	551	6.0	95.5	0.10371009	990.8862	1.2490192425049662	0.10736963759581244	2	1.6111111111111112	0.006692406692406721	2047.0	8.0	468.0
0	168	560	6.0	100.0	0.06834912	630.6442	1.6877380298048428	0.038365574896504995	1	1.4166666666666667	0.0006435006435006703	2073.0	4.0	499.0
0	168	565	6.0	102.5	0.10940038	158.57384	1.792237800725905	0.07995275092596954	1	1.5277777777777777	0.008365508365508395	2021.0	9.0	363.0
0	168	566	6.0	103.0	0.17149597	146.03143	1.0484861279176336	0.09877330454024066	1	1.6388888888888888	0.011196911196911222	2021.0	8.0	364.0
0	168	591	6.0	115.5	0.094629526	192.97794	2.374653516421941	0.09355605092661631	0	1.4444444444444444	0.009266409266409287	2026.0	12.0	559.0
0	168	595	6.0	117.5	0.089273654	34.0	2.4832155788105656	0.06583422059934085	10	2.1944444444444446	0.05495495495495498	2085.0	5.0	568.0
0	168	598	6.0	119.0	0.43719628	16.4375	1.1431657981533632	0.1192479548219126	3	1.8333333333333333	0.009523809523809547	2026.0	3.0	569.0
0	168	599	6.0	119.5	0.46811372	20.639296	0.9093133710613728	0.10608453806079327	0	1.6944444444444444	0.005019305019305037	2026.0	8.0	570.0
0	168	600	6.0	120.0	0.28652582	29.273668	0.7214005175626064	0.10159605984098954	0	1.6388888888888888	-0.009395109395109373	2026.0	7.0	570.0
0	168	601	6.0	120.5	0.12353023	131.62196	0.7902671066284793	0.10981782447210706	0	1.5	-0.020077220077220063	2026.0	9.0	572.0
0	168	602	6.0	121.0	0.09835722	203.48993	0.7718583480537663	0.08897772631518655	1	1.5	-0.0036036036036035893	2026.0	11.0	572.0
0	168	603	6.0	121.5	0.20878509	131.60318	0.5974447175073526	0.06546640243207612	2	1.8888888888888888	0.012097812097812112	2026.0	10.0	570.0
0	168	609	6.0	124.5	0.16324112	247.23952	1.1337077280437702	0.11994237297020102	1	1.75	0.005791505791505823	2026.0	11.0	572.0
0	168	610	6.0	125.0	0.12542036	367.5329	1.4356791625402614	0.12136050250317737	2	1.7222222222222223	-0.007722007722007707	2026.0	17.0	572.0
0	168	611	6.0	125.5	0.1896408	157.47968	1.145204216759091	0.12316854860678593	3	1.7777777777777777	0.01312741312741315	2026.0	7.0	573.0
0	168	613	6.0	126.5	0.43537325	40.0	0.796708535070965	0.06473429430281448	4	1.6944444444444444	0.02355212355212357	2026.0	4.0	572.0
0	168	658	6.0	149.0	4.4530787	0.0	0.45669413009554527	0.0098726924722949	4	1.9444444444444444	0.04298584298584301	2055.0	4.0	370.0
0	168	666	6.0	153.0	4.6448364	0.9222222	0.4063137070485771	0.022326892518317862	3	1.8333333333333333	0.02574002574002576	2052.0	9.0	369.0
0	168	667	6.0	153.5	4.7233796	5.0	0.45968003201406565	0.023773904668029325	3	1.8611111111111112	0.02612612612612614	2052.0	8.0	369.0
0	168	674	6.0	157.0	5.273133	0.15225564	0.33286392733597575	0.016490377200170776	5	1.9166666666666667	0.033075933075933095	2052.0	14.0	338.0
0	168	696	6.0	168.0	6.987337	3.5235457	0.44855128383610837	-0.015180519588192623	3	1.7222222222222223	0.011068211068211087	2047.0	38.0	333.0
0	168	698	6.0	169.0	7.144524	3.899729	0.504809316364742	-0.0008300668048612236	3	1.6388888888888888	0.006563706563706585	2047.0	34.0	333.0
0	168	699	6.0	169.5	7.223115	3.0593047	0.5573230472670523	-0.0026237031915576844	3	1.6111111111111112	0.008751608751608776	2047.0	34.0	333.0
0	168	704	6.0	172.0	7.615828	1.2	0.4726058402539978	-0.016974573393877403	1	1.4166666666666667	0.011196911196911212	2047.0	30.0	337.0
0	169	507	5.5	73.5	0.43344438	5.949509	0.5501225502408819	0.08280748165244323	2	1.4722222222222223	0.0009009009009009177	2029.0	48.0	244.0
0	169	550	5.5	95.0	0.13837224	295.19543	0.7811007430937025	0.07777455554413877	2	1.5833333333333333	0.014800514800514829	2066.0	5.0	467.0
0	169	589	5.5	114.5	0.13320504	60.74069	1.4511881566757603	0.04640913767176577	2	1.6944444444444444	0.007078507078507101	2021.0	20.0	556.0
0	169	590	5.5	115.0	0.12549448	386.40253	2.076821201883087	-0.0003026431659236273	1	1.6666666666666667	0.019047619047619077	2073.0	9.0	559.0
0	169	596	5.5	118.0	0.10567694	627.1707	3.023426375690509	0.1287551828935235	0	0.0	0.0	2026.0	1.0	562.0
0	169	597	5.5	118.5	0.3432213	23.0	2.236683193641842	0.007122992292914465	2	1.8611111111111112	0.012483912483912514	2026.0	4.0	569.0
0	169	599	5.5	119.5	0.48888123	181.7326	1.2898187039734859	0.1176506193824356	0	1.7222222222222223	-0.0036036036036035893	2026.0	8.0	573.0
0	169	600	5.5	120.0	0.40384763	52.375725	1.1358315106805426	0.12526691813069524	0	1.5	-0.00797940797940796	2026.0	6.0	571.0
0	169	601	5.5	120.5	0.29333153	66.49775	0.7176130599389345	0.09811303201468412	1	1.5833333333333333	-0.005019305019305016	2026.0	9.0	571.0
0	169	610	5.5	125.0	0.20851284	85.557526	1.1379572033757457	0.11272727171273637	2	1.8611111111111112	-0.0027027027027026803	2026.0	6.0	574.0
0	169	611	5.5	125.5	0.2650819	86.666664	0.9488109034220933	0.11502263969120735	6	1.9166666666666667	0.023294723294723315	2026.0	6.0	575.0
0	169	624	5.5	132.0	2.2251632	0.24930748	0.5259122370969801	0.07034269175518687	1	1.6666666666666667	0.008751608751608783	2026.0	9.0	386.0
0	169	658	5.5	149.0	4.2687697	0.0	0.4393523813071219	0.016559321440939134	3	1.8055555555555556	0.032818532818532836	2055.0	3.0	0.0
0	169	666	5.5	153.0	4.4552364	0.89071035	0.48880110665016796	0.0202330112026175	3	1.8055555555555556	0.033075933075933095	2054.0	10.0	369.0
0	169	667	5.5	153.5	4.5339293	6.584098	0.4528716035443226	0.018160557519811195	3	1.8611111111111112	0.026640926640926658	2054.0	12.0	369.0
0	169	685	5.5	162.5	5.9520063	2.4536083	0.4868427062672874	-0.01410371211145088	4	1.8055555555555556	0.017889317889317916	2065.0	12.0	331.0
0	169	686	5.5	163.0	6.0296373	4.5698924	0.4958888924351909	-0.010343444529429348	4	1.8611111111111112	0.017889317889317913	2048.0	30.0	331.0
0	170	39	5.0	-160.5	6.6216164	4.644068	0.4284710981211875	-0.0173048870693644	6	1.6388888888888888	-0.012226512226512196	2021.0	166.0	42.0
0	170	505	5.0	72.5	0.37874296	28.778234	0.4874358021208371	0.08330196441059923	2	1.5277777777777777	0.004761904761904792	2047.0	11.0	244.0
0	170	506	5.0	73.0	0.2568934	18.890411	0.5881043168866943	0.08497396126662023	2	1.5	0.007464607464607495	2047.0	29.0	244.0
0	170	507	5.0	73.5	0.2450305	22.268456	0.5979966582804495	0.08191203813145298	2	1.5277777777777777	0.007850707850707876	2047.0	26.0	244.0
0	170	550	5.0	95.0	0.158084	223.11475	0.6673333091196334	0.08363712259987637	2	1.6388888888888888	0.009909909909909937	2077.0	7.0	470.0
0	170	551	5.0	95.5	0.45609185	133.525	0.8311187117360532	0.09833219694714489	2	1.6111111111111112	0.0182754182754183	2082.0	5.0	470.0
0	170	567	5.0	103.5	0.13407134	146.78947	1.3586097918397917	0.10199645220788875	2	1.7222222222222223	0.012870012870012888	2071.0	6.0	364.0
0	170	575	5.0	107.5	1.444486	2.6646883	1.2185093628411943	0.11091473714179964	0	1.4722222222222223	0.010424710424710439	2021.0	9.0	364.0
0	170	576	5.0	108.0	1.375484	2.0703125	1.0338228511801306	0.08891957014381083	0	1.5277777777777777	0.005019305019305033	2021.0	7.0	363.0
0	170	588	5.0	114.0	0.106662266	43.699074	1.454363745785403	0.060761407855898175	2	1.6666666666666667	0.018275418275418304	2073.0	8.0	556.0
0	170	589	5.0	114.5	0.07964171	176.89456	1.6832696827901104	0.06760581017852849	1	1.6111111111111112	0.02110682110682114	2021.0	18.0	556.0
0	170	596	5.0	118.0	0.08122843	93.483315	1.7881349598385647	0.021343317967627923	2	1.7222222222222223	0.01698841698841701	2026.0	3.0	563.0
0	170	597	5.0	118.5	0.1266306	32.07663	1.3771463479021226	0.044698393988338414	2	1.6944444444444444	0.009137709137709168	2026.0	4.0	564.0
0	170	599	5.0	119.5	0.4716733	59.883938	1.2869547997807702	0.11524378220343685	1	1.6944444444444444	-0.005276705276705258	2026.0	11.0	568.0
0	170	600	5.0	120.0	0.5450985	37.621468	0.7433479320890228	0.07602915964363477	1	1.8055555555555556	0.003989703989704002	2026.0	14.0	568.0
0	170	610	5.0	125.0	0.39521667	30.794117	0.8647946239097192	0.09466134512966332	3	1.8055555555555556	0.01248391248391251	2026.0	5.0	564.0
0	170	611	5.0	125.5	0.43094474	27.10063	0.8621925507283198	0.09790678559273314	3	1.8055555555555556	0.014285714285714306	2026.0	7.0	565.0
0	170	613	5.0	126.5	0.6903506	106.686745	0.8458942288395768	0.08622795841255623	3	1.7222222222222223	0.014929214929214955	2026.0	12.0	562.0
0	170	614	5.0	127.0	0.8476693	19.8	0.9352348364463358	0.10843462471208756	3	1.7777777777777777	0.018018018018018046	2026.0	3.0	562.0
0	170	623	5.0	131.5	1.957044	0.0	0.5385010115505793	0.07008075417377933	1	1.6944444444444444	0.00810810810810814	2043.0	10.0	386.0
0	170	697	5.0	168.5	6.687121	1.417154	0.6201544491223352	-0.018713789876221916	3	1.6388888888888888	0.011454311454311465	2047.0	68.0	333.0
0	171	505	4.5	72.5	0.30391407	5.5644484	0.536495946085779	0.08561222085184207	3	1.5	-0.007979407979407944	2047.0	12.0	244.0
0	171	506	4.5	73.0	0.12088115	44.487083	0.6379345704626758	0.08642527418216395	2	1.4722222222222223	0.0032175032175032385	2047.0	12.0	244.0
0	171	550	4.5	95.0	0.28428346	51.986927	0.44970394963841254	0.05868011550607497	2	1.6666666666666667	0.015958815958815986	2072.0	6.0	481.0
0	171	551	4.5	95.5	0.15924442	96.633804	0.6901037117250698	0.0770796257782918	2	1.6388888888888888	0.01788931788931792	2064.0	10.0	502.0
0	171	552	4.5	96.0	0.11746397	9908.352	1.383145926496416	0.08040473696005807	2	1.5277777777777777	0.013513513513513535	2064.0	12.0	509.0
0	171	575	4.5	107.5	1.2795532	9.613518	1.2243660063866793	0.10472550176375744	0	1.5	-0.010553410553410539	2021.0	9.0	368.0
0	171	576	4.5	108.0	1.189941	17.342173	1.2411612990672438	0.10188470043110351	1	1.5	-0.002059202059202043	2021.0	12.0	368.0
0	171	596	4.5	118.0	0.082156576	71.30517	1.567080641119074	0.08764134597229056	3	1.8611111111111112	0.024839124839124867	2026.0	2.0	564.0
0	171	597	4.5	118.5	0.11456265	29.33939	1.3659695279863875	0.08840082462543666	3	1.8055555555555556	0.007850707850707867	2026.0	2.0	564.0
0	171	598	4.5	119.0	0.2712098	19.429825	1.1142905991238712	0.05731989459282806	1	1.6944444444444444	-0.002187902187902167	2026.0	4.0	564.0
0	171	610	4.5	125.0	0.58481663	18.0	0.6918045320396893	0.10761404900261122	1	1.9166666666666667	0.002187902187902208	2026.0	7.0	565.0
0	171	611	4.5	125.5	0.6203541	21.461538	0.7472816327907078	0.10833849060337261	2	1.8333333333333333	0.0110682110682111	2026.0	7.0	566.0
0	171	613	4.5	126.5	0.80921	67.87926	0.9490667044782722	0.1109440206627948	2	1.6111111111111112	0.013384813384813413	2068.0	5.0	563.0
0	171	624	4.5	132.0	2.05601	0.0	0.6378107998873062	0.0793561706197083	1	1.6111111111111112	0.010553410553410573	2026.0	22.0	386.0
0	172	41	4.0	-159.5	6.8433514	2.666096	0.41466761557860193	-0.01266090205464078	10	1.8611111111111112	-0.00990990990990989	2024.0	139.0	42.0
0	172	196	4.0	-82.0	1.3762333	2.0	0.25966965662063174	0.033071882911047824	7	2.0	0.020077220077220105	2024.0	56.0	22.0
0	172	505	4.0	72.5	0.34804434	12.534985	0.5542130853705616	0.08113835733383895	3	1.4722222222222223	-0.005276705276705246	2047.0	17.0	244.0
0	172	506	4.0	73.0	0.20073062	15.292071	0.542263078498019	0.0902312072613065	3	1.5	-0.004375804375804356	2047.0	14.0	244.0
0	172	507	4.0	73.5	0.20024367	9.392157	0.6067756082682702	0.09060954070829956	3	1.5	0.0018018018018018164	2047.0	13.0	244.0
0	172	551	4.0	95.5	0.26266116	48.0	0.41626197738068266	0.06682794651271501	2	1.6388888888888888	0.01763191763191766	2088.0	1.0	539.0
0	172	552	4.0	96.0	0.15154415	67.70796	0.7204289534411973	0.09577956381308468	3	1.6666666666666667	0.0236808236808237	2064.0	4.0	539.0
0	172	554	4.0	97.0	1.153475	194.0	1.1700840975281608	0.06499838217529366	1	1.5	0.014671814671814692	0.0	0.0	536.0
0	172	575	4.0	107.5	1.1148573	9.993485	1.1511417669469004	0.10925836481943739	0	1.4722222222222223	-0.008622908622908612	2059.0	3.0	373.0
0	172	576	4.0	108.0	1.0246949	4.9971375	1.5190502847068605	0.0948112827629137	0	1.4722222222222223	-0.008622908622908612	2021.0	12.0	374.0
0	172	586	4.0	113.0	0.17079873	14.687224	0.9765063384501528	0.03447416939406224	0	1.5833333333333333	0.005791505791505823	2038.0	23.0	547.0
0	172	610	4.0	125.0	0.76508576	49.75	0.8410886193990088	0.09681416407861848	0	1.7777777777777777	1.5612511283791264e-17	2026.0	10.0	568.0
0	172	611	4.0	125.5	0.8055369	24.324562	0.8773401271785339	0.12020534931282537	1	1.7777777777777777	0.0033462033462033757	2068.0	6.0	567.0
0	172	613	4.0	126.5	0.9443113	103.086845	0.9876782817300409	0.11556257976867944	2	1.6388888888888888	0.007850707850707885	2068.0	2.0	563.0
0	172	669	4.0	154.5	4.1220417	0.0	0.5164280246038366	0.04094525279327786	3	1.9166666666666667	0.0276705276705277	2061.0	6.0	0.0
0	173	203	3.5	-78.5	0.5320469	38.473682	0.37032786574798104	0.04048198265503826	8	1.8333333333333333	0.028571428571428602	2040.0	30.0	22.0
0	173	505	3.5	72.5	0.4683144	10.376713	0.5388538163414606	0.08276574218312323	3	1.4722222222222223	-0.002187902187902155	2047.0	22.0	244.0
0	173	507	3.5	73.5	0.38455933	24.745098	0.6341989173035306	0.09503587573629128	2	1.5277777777777777	0.003732303732303755	2047.0	14.0	244.0
0	173	550	3.5	95.0	0.53079623	23.8	0.34505101646742964	0.06422712979222861	1	1.5	0.004633204633204655	2085.0	1.0	536.0
0	173	553	3.5	96.5	0.23760569	119.7577	0.4141562514967477	0.07423871512097652	2	1.5555555555555556	0.02342342342342344	2094.0	1.0	539.0
0	173	554	3.5	97.0	0.51609457	544.0247	0.7891218375986103	0.09737943892621183	1	1.4166666666666667	0.0014157014157014413	0.0	0.0	539.0
0	173	559	3.5	99.5	0.092146546	311.2211	1.3345189396561843	0.06234008157863921	2	1.6111111111111112	0.011583011583011603	2081.0	2.0	545.0
0	173	571	3.5	105.5	0.88526994	28.888447	0.9540463702552106	0.07508696038566996	1	1.4722222222222223	0.00785070785070787	2038.0	18.0	421.0
0	173	572	3.5	106.0	1.0641043	29.19794	1.1977684435063856	0.08888521256729602	0	1.4444444444444444	0.004375804375804396	2075.0	1.0	422.0
0	173	575	3.5	107.5	0.93245876	9.110577	1.2353983297767717	0.0844336920359435	1	1.4444444444444444	-0.011068211068211056	2021.0	16.0	422.0
0	173	577	3.5	108.5	0.75421655	17.951674	1.1412584122944365	0.09539464265834054	0	1.5	-0.013384813384813368	2021.0	24.0	424.0
0	173	586	3.5	113.0	0.081159085	320.88397	1.4439633612266995	0.04174136249242691	0	1.6111111111111112	0.009009009009009049	2021.0	23.0	547.0
0	173	610	3.5	125.0	0.6883794	26.419664	0.7757558391406912	0.08724749338915155	0	1.8611111111111112	0.003474903474903491	2073.0	8.0	569.0
0	173	611	3.5	125.5	0.7575425	24.376644	1.0569406410356599	0.11579353516583733	1	1.6666666666666667	0.0010296010296010488	2078.0	4.0	570.0
0	173	622	3.5	131.0	1.523256	1.0	0.6956032562561087	0.0907429816205507	4	1.8611111111111112	0.018146718146718175	2043.0	14.0	389.0
0	173	623	3.5	131.5	1.6326272	0.0	0.7733789581786461	0.09735728634837608	5	1.8055555555555556	0.018918918918918927	2026.0	23.0	390.0
0	173	705	3.5	172.5	6.8449335	12.34869	0.9278460636084095	-0.0792186803517159	9	2.0555555555555554	0.03423423423423426	2019.0	101.0	344.0
0	173	706	3.5	173.0	7.011242	8.054054	0.8159108094249942	-0.07040886354135924	9	2.111111111111111	0.03217503217503219	2019.0	95.0	344.0
0	174	203	3.0	-78.5	0.5130139	37.166668	0.952791532984272	0.022925651617978604	6	1.6944444444444444	0.02020592020592022	2048.0	35.0	22.0
0	174	452	3.0	46.0	0.22774942	154.86208	0.4836017878949551	0.06865885827449922	1	1.4722222222222223	0.0024453024453024745	2047.0	63.0	235.0
0	174	505	3.0	72.5	0.65087444	5.3115807	0.5873653419257607	0.08317519529611508	3	1.5555555555555556	-0.0043758043758043525	2063.0	9.0	244.0
0	174	506	3.0	73.0	0.5724227	8.360455	0.7351986066083058	0.10794275189767757	3	1.5277777777777777	-0.009652509652509633	2063.0	10.0	244.0
0	174	507	3.0	73.5	0.57192564	6.5906863	0.6369679680514806	0.09671771576778901	3	1.5833333333333333	-0.00553410553410552	2073.0	8.0	244.0
0	174	550	3.0	95.0	0.6722396	24.066668	0.4350353573160119	0.08559547936238801	1	1.4722222222222223	0.005791505791505812	2064.0	2.0	536.0
0	174	551	3.0	95.5	0.59627736	135.7909	0.6259972900998864	0.10331932670907754	1	1.5	0.006435006435006454	2064.0	16.0	536.0
0	174	552	3.0	96.0	0.5024254	97.08029	0.48066266632138815	0.06788030818868059	1	1.5277777777777777	-0.00038610038610036295	2064.0	14.0	537.0
0	174	554	3.0	97.0	0.16467099	162.22145	0.5871045195156264	0.10027244553811299	2	1.6388888888888888	-0.006306306306306293	2072.0	10.0	538.0
0	174	555	3.0	97.5	0.17240475	253.93549	0.9404801780262708	0.06548454382652628	1	1.5833333333333333	-0.0024453024453024276	2080.0	4.0	538.0
0	174	567	3.0	103.5	0.13730739	206.29411	1.4580750041747128	0.0673053315636935	3	1.6388888888888888	0.012226512226512248	0.0	0.0	441.0
0	174	568	3.0	104.0	0.26387486	126.55982	1.097386083691328	0.04906978018804117	2	1.6388888888888888	0.013256113256113282	0.0	0.0	441.0
0	174	571	3.0	105.5	0.79150736	29.196125	0.6418438094726959	0.060270043527833154	1	1.5	0.0012870012870013102	2071.0	5.0	428.0
0	174	572	3.0	106.0	0.93919724	23.465391	0.6019092971355349	0.059238893689073625	0	1.4722222222222223	-0.004247104247104225	2052.0	9.0	428.0
0	174	575	3.0	107.5	0.77747303	16.727272	1.1584635526555345	0.10527840319654472	1	1.4722222222222223	-0.0024453024453024276	2021.0	17.0	431.0
0	174	577	3.0	108.5	0.58003205	11.1304035	0.6507277640532927	0.06830671489892254	0	1.4166666666666667	-0.010424710424710413	2038.0	32.0	542.0
0	174	578	3.0	109.0	0.4886173	12.936909	0.5253694400128924	0.05754862511823004	0	1.5277777777777777	-0.0068211068211068	2038.0	45.0	544.0
0	174	595	3.0	117.5	0.16055916	8.0	0.786917234019711	0.07265689931024431	3	1.8888888888888888	0.024967824967825	2026.0	5.0	567.0
0	174	596	3.0	118.0	0.25143203	7.4117646	0.6660624292628861	0.07769874540205242	5	1.9722222222222223	0.01994851994851997	2026.0	6.0	567.0
0	174	610	3.0	125.0	0.50073385	24.266409	0.8925859871066099	0.08243175917597745	0	1.8055555555555556	0.005019305019305044	2044.0	7.0	570.0
0	174	616	3.0	128.0	0.5207689	10.895735	0.8597525090626732	0.1311693303254949	0	1.5277777777777777	0.0037323037323037603	2067.0	7.0	563.0
0	174	617	3.0	128.5	0.57187545	14.100386	0.9069851041362695	0.12499977836278878	0	1.6388888888888888	0.010424710424710437	2054.0	12.0	564.0
0	174	622	3.0	131.0	1.3879135	1.0	0.7145522807799022	0.07734446499814362	3	1.8611111111111112	0.0137709137709138	2043.0	19.0	389.0
0	174	623	3.0	131.5	1.4432143	0.0	0.732198125959702	0.09032278922205397	5	1.8888888888888888	0.02290862290862293	2043.0	19.0	389.0
0	175	44	2.5	-158.0	7.232613	5.6666665	0.38188589613852086	-0.007589223676672564	10	1.9166666666666667	-0.015572715572715548	2019.0	247.0	42.0
0	175	45	2.5	-157.5	7.2990704	5.7114096	0.39890422201288783	-0.013880132983285914	11	1.9444444444444444	-0.02368082368082365	2019.0	240.0	42.0
0	175	450	2.5	45.0	0.055780433	11854.461	0.7729221592848738	0.06571817264633198	0	1.5277777777777777	-0.0016731016731016497	2047.0	41.0	235.0
0	175	451	2.5	45.5	0.12156365	660.8646	0.5361781430296273	0.07066587805047081	0	1.5555555555555556	-0.0012870012870012581	2047.0	61.0	235.0
0	175	452	2.5	46.0	0.28140152	210.0	0.5949323711647516	0.07513577548524945	0	1.5277777777777777	-0.0016731016731016462	2047.0	38.0	235.0
0	175	505	2.5	72.5	0.83898276	31.038889	0.6415837985848405	0.09280330824751053	3	1.6111111111111112	0.0036036036036036258	2073.0	3.0	244.0
0	175	506	2.5	73.0	0.759011	16.963894	0.7702440919714387	0.10243241506131283	3	1.5555555555555556	-0.006692406692406674	2058.0	7.0	244.0
0	175	507	2.5	73.5	0.76070315	30.12857	0.622969156645757	0.08438939086693362	3	1.6111111111111112	-0.005148005148005129	2066.0	6.0	244.0
0	175	552	2.5	96.0	0.527615	54.895042	0.571352863350264	0.0979066907887252	2	1.6111111111111112	-0.0007722007722007459	2063.0	16.0	538.0
0	175	553	2.5	96.5	0.3802648	45.778763	0.42974585057295783	0.06327580259716013	2	1.6388888888888888	-0.0024453024453024207	2064.0	19.0	538.0
0	175	554	2.5	97.0	0.28018212	69.2429	0.7593122618061237	0.07567641512141564	2	1.6666666666666667	-0.006692406692406674	2093.0	2.0	538.0
0	175	555	2.5	97.5	0.17283732	103.06461	1.1841816862065158	0.09098145408628296	3	1.6111111111111112	0.0020592020592020725	0.0	0.0	538.0
0	175	556	2.5	98.0	0.18544841	194.00937	1.4454116310721887	0.06990995411754491	3	1.5555555555555556	0.017245817245817266	2075.0	6.0	537.0
0	175	564	2.5	102.0	0.03638687	1893.6357	2.535573698781346	0.08005019680025399	0	1.3055555555555556	-0.003989703989703966	2083.0	2.0	547.0
0	175	567	2.5	103.5	0.15400884	280.81818	2.018289439848476	0.05625099763353572	3	1.6666666666666667	0.015444015444015469	2087.0	1.0	543.0
0	175	568	2.5	104.0	0.18268017	236.4965	0.902937791439895	0.07189449520648686	3	1.5833333333333333	0.0060489060489060725	0.0	0.0	545.0
0	175	569	2.5	104.5	0.34939873	96.0	1.232181739813479	0.07713220223509286	1	1.5	-0.00025740025740023185	2048.0	16.0	546.0
0	175	577	2.5	108.5	0.39593723	13.07438	0.5112527800480496	0.05302817184234632	0	1.4444444444444444	-0.007722007722007702	2053.0	22.0	545.0
0	175	578	2.5	109.0	0.31720242	15.391752	0.48578742269521835	0.04663475070547893	0	1.3611111111111112	-0.00836550836550835	2038.0	24.0	545.0
0	175	595	2.5	117.5	0.10723345	7.0	1.3679794532310388	0.11101556835505608	3	1.8333333333333333	0.023938223938223972	2026.0	6.0	567.0
0	175	596	2.5	118.0	0.14728865	7.2890625	0.9804847534621165	0.1134776378795199	2	1.8611111111111112	0.01866151866151869	2026.0	8.0	567.0
0	175	597	2.5	118.5	0.32707024	6.8814816	0.716919796752584	0.10432900603062248	3	1.8611111111111112	0.009137709137709156	2026.0	2.0	567.0
0	175	610	2.5	125.0	0.3120915	23.710674	0.7730451211910864	0.09325403357375125	0	1.75	0.0024453024453024667	2026.0	7.0	571.0
0	175	615	2.5	127.5	0.34848103	30.21075	0.9798877310549869	0.14086514010161244	0	1.5277777777777777	0.010682110682110706	2026.0	11.0	562.0
0	175	616	2.5	128.0	0.44425976	79.61439	0.8961038713152282	0.12863897073783104	0	1.3888888888888888	-0.0028314028314028097	2026.0	8.0	563.0
0	175	617	2.5	128.5	0.502558	41.44283	0.9506085964051387	0.1262015117073051	1	1.6388888888888888	0.012483912483912504	2068.0	3.0	564.0
0	175	706	2.5	173.0	6.8548284	191.94118	0.7938066630469455	-0.07248012510370408	12	2.0833333333333335	0.027413127413127434	2024.0	103.0	349.0
0	176	44	2.0	-158.0	7.42555	1.9900497	0.3711441260946002	-0.007768413611145962	10	1.9166666666666667	-0.015572715572715546	2019.0	236.0	42.0
0	176	45	2.0	-157.5	7.4572816	1.2103407	0.38903102069642287	-0.012362259088451746	14	2.0555555555555554	-0.023938223938223924	2019.0	245.0	42.0
0	176	175	2.0	-92.5	4.2324595	0.0	0.23108874937204602	0.028423679266838194	16	2.5	0.030115830115830147	2033.0	40.0	23.0
0	176	176	2.0	-92.0	4.1485353	0.0	0.31734564188094405	0.02871582886178576	17	2.638888888888889	0.0312741312741313	2024.0	70.0	23.0
0	176	448	2.0	44.0	0.14490257	332.0	1.2422022761804363	0.07687622081618975	0	0.0	0.0	2047.0	32.0	236.0
0	176	449	2.0	44.5	0.059121978	1197.837	0.6009496555274677	0.06645284079350705	2	1.5277777777777777	-0.00759330759330758	2047.0	65.0	237.0
0	176	450	2.0	45.0	0.11186291	7476.421	0.5317691740864262	0.06744532171761171	2	1.5555555555555556	-0.004118404118404101	2047.0	33.0	235.0
0	176	506	2.0	73.0	0.94296217	16.524103	0.7322563137435778	0.08195680687680251	3	1.6111111111111112	-0.0043758043758043525	2066.0	4.0	244.0
0	176	507	2.0	73.5	0.943494	87.76	0.6797838541090393	0.07750350975528075	3	1.6666666666666667	-0.004375804375804349	2066.0	1.0	244.0
0	176	554	2.0	97.0	0.14479358	92.538155	0.5588546796453474	0.07930717114207009	1	1.5833333333333333	-0.003989703989703968	2072.0	9.0	537.0
0	176	555	2.0	97.5	0.16659544	115.18604	0.5210165378288862	0.07716572074123179	2	1.6666666666666667	0.013127413127413157	2080.0	3.0	537.0
0	176	556	2.0	98.0	0.16452797	150.11928	0.6897013052942136	0.06522761314435314	2	1.5	0.02548262548262551	2058.0	17.0	538.0
0	176	557	2.0	98.5	0.09734963	1444.4877	1.098007821395599	0.06516008980605958	3	1.5277777777777777	0.01608751608751611	2080.0	6.0	538.0
0	176	568	2.0	104.0	0.10182908	421.99057	1.61663190391846	0.02684916785960509	3	1.6388888888888888	0.008365508365508388	2059.0	2.0	547.0
0	176	596	2.0	118.0	0.16086553	8.856881	0.9376388786258758	0.10462777040450999	4	1.8611111111111112	0.017631917631917654	2026.0	13.0	567.0
0	176	597	2.0	118.5	0.29295266	7.5692797	0.5956506270972155	0.11281449460208354	2	1.8055555555555556	0.008365508365508385	2026.0	7.0	567.0
0	176	598	2.0	119.0	0.43026504	7.112554	0.925079219310481	0.09936221134848895	2	1.8333333333333333	0.0059202059202059405	2026.0	7.0	568.0
0	176	610	2.0	125.0	0.13213217	117.617615	0.9156001040037981	0.11412657718842227	1	1.75	-0.0006435006435006139	2026.0	5.0	571.0
0	176	614	2.0	127.0	0.27481195	41.29358	0.8963134573779247	0.08461200907567717	1	1.4444444444444444	0.01081081081081084	2026.0	3.0	563.0
0	176	615	2.0	127.5	0.31074676	109.20552	0.9353276493242116	0.09073445611045994	0	1.3333333333333333	0.0025740025740025995	2068.0	3.0	563.0
0	176	616	2.0	128.0	0.26321888	71.54524	0.8164407185894643	0.12225010238769096	0	1.5	0.006435006435006463	2068.0	1.0	564.0
0	176	617	2.0	128.5	0.45188186	8.056338	0.8086701262373853	0.11747105027276451	0	1.5833333333333333	0.010939510939510965	2068.0	3.0	564.0
0	176	705	2.0	172.5	6.5878167	16.980707	0.9318344713207228	-0.0749983329553453	14	2.3055555555555554	0.024066924066924084	2024.0	111.0	350.0
0	176	706	2.0	173.0	6.76139	76.699776	0.7974863324859391	-0.07468185703169594	14	2.111111111111111	0.013642213642213658	2019.0	124.0	350.0
0	177	176	1.5	-92.0	4.314568	0.0	0.2885750877670665	0.031208881505653555	19	2.8055555555555554	0.032818532818532864	2024.0	30.0	23.0
0	177	448	1.5	44.0	0.16241398	281.72415	0.5294457926910184	0.06987439017349373	1	1.6111111111111112	-0.0023166023166023035	2035.0	63.0	237.0
0	177	554	1.5	97.0	0.07607785	174.34174	0.7099654373576579	0.07377428179375291	1	1.5	-0.001287001287001265	2084.0	3.0	537.0
0	177	555	1.5	97.5	0.06484503	93.833336	0.728057270255125	0.08267449518197366	1	1.6388888888888888	-0.0047619047619047354	2093.0	3.0	538.0
0	177	556	1.5	98.0	0.20019014	97.9368	0.3601236303665329	0.03833464296577323	1	1.6111111111111112	0.0038610038610038967	2079.0	5.0	538.0
0	177	557	1.5	98.5	0.18841778	142.89949	0.6519175914767071	0.050424124878587814	1	1.5277777777777777	0.007078507078507093	2080.0	2.0	538.0
0	177	566	1.5	103.0	0.092280895	608.0759	1.2361391496484762	0.03532449891473255	2	1.5277777777777777	0.0065637065637065865	2087.0	2.0	548.0
0	177	568	1.5	104.0	0.06422929	1078.5846	2.341900369311175	0.038279468597928995	2	1.3888888888888888	-0.0048906048906048665	2075.0	4.0	547.0
0	177	569	1.5	104.5	0.13858005	267.2177	1.1260109957048288	0.08265042219268667	3	1.4722222222222223	-0.001158301158301134	2087.0	1.0	547.0
0	177	574	1.5	107.0	0.6678072	19.98895	1.1208358324021737	0.1069990642874142	1	1.5	-0.007722007722007703	2054.0	21.0	544.0
0	177	575	1.5	107.5	0.4782297	21.079584	0.5371876232159345	0.06507231488133336	1	1.5	0.007207207207207229	2038.0	60.0	544.0
0	177	596	1.5	118.0	0.23167671	8.170543	1.1097547144798392	0.11315213778818198	4	1.8888888888888888	0.01904761904761907	2026.0	3.0	567.0
0	177	597	1.5	118.5	0.28293	9.301445	0.779253165727079	0.11888361709251598	2	1.6388888888888888	0.003217503217503234	2026.0	4.0	568.0
0	177	600	1.5	120.0	0.24266817	37.334427	0.9017600691906451	0.12114769573766519	1	1.75	0.0032175032175032446	2026.0	7.0	571.0
0	177	601	1.5	120.5	0.14953633	49.87718	0.9229094406063351	0.12315973656236154	0	1.6388888888888888	0.002187902187902206	0.0	0.0	570.0
0	177	602	1.5	121.0	0.1775552	74.276535	0.9168384872040902	0.10184608043438693	0	1.5833333333333333	-0.0009009009009008848	2077.0	7.0	570.0
0	177	603	1.5	121.5	0.10453861	44.02464	0.8403736492595768	0.13155079448492457	0	1.6388888888888888	0.0016731016731016879	2068.0	10.0	570.0
0	177	604	1.5	122.0	0.15011036	65.098274	0.8115312437651234	0.12837045842038194	0	1.6944444444444444	0.008622908622908636	2081.0	3.0	569.0
0	177	605	1.5	122.5	0.16311607	62.22	0.812212347178667	0.1349468221906467	0	1.6666666666666667	0.0064350064350064545	2073.0	3.0	569.0
0	177	606	1.5	123.0	0.1858681	65.0	0.7816952768930192	0.1264268443721283	0	1.75	0.0003861003861004037	2073.0	3.0	569.0
0	177	608	1.5	124.0	0.112718545	347.1359	0.8230283413742489	0.08911304254698653	1	1.7222222222222223	-0.013384813384813371	2026.0	3.0	569.0
0	177	609	1.5	124.5	0.051628545	848.42145	1.351281050322789	0.10936351969192569	0	1.6111111111111112	-0.01853281853281853	2026.0	3.0	569.0
0	177	610	1.5	125.0	0.0971295	238.14516	0.8824543079191988	0.12291544137631058	2	1.6666666666666667	-0.0007722007722007398	2026.0	5.0	563.0
0	177	612	1.5	126.0	0.40167993	14.306514	0.7221605480940938	0.10132986237354503	1	1.5833333333333333	0.003474903474903505	2068.0	1.0	564.0
0	177	614	1.5	127.0	0.15622672	106.29224	1.06341472656095	0.109292932672526	1	1.3611111111111112	0.0021879021879022175	2026.0	4.0	563.0
0	177	615	1.5	127.5	0.22144549	400.39655	0.9911417163305238	0.10340594955566552	0	1.4444444444444444	0.006435006435006465	2026.0	4.0	564.0
0	177	616	1.5	128.0	0.38940415	60.38284	0.8897080121254972	0.1018933096117425	0	1.5	0.00669240669240672	2026.0	6.0	563.0
0	177	617	1.5	128.5	0.53511417	5.9733925	0.8091060351517544	0.09853710717126724	0	1.5277777777777777	0.010167310167310196	2068.0	3.0	565.0
0	177	622	1.5	131.0	0.83097935	1.0	0.8369374317828094	0.10230211843987821	1	1.6944444444444444	0.014543114543114575	2026.0	4.0	457.0
0	177	669	1.5	154.5	3.1740417	0.0	0.3948448300552059	0.007344350302946112	4	2.0	0.023938223938223962	2032.0	34.0	0.0
0	177	705	1.5	172.5	6.5091267	46.188812	0.8572051270328932	-0.06950799283174494	14	2.2777777777777777	0.026254826254826277	2019.0	153.0	350.0
0	177	706	1.5	173.0	6.679214	115.968956	0.7870537546393114	-0.0681140608537589	14	2.1666666666666665	0.016988416988417007	2019.0	199.0	351.0
0	178	6	1.0	-177.0	6.245385	0.0	0.46725795279797405	-0.024193046799279132	13	1.9722222222222223	-0.019176319176319165	2019.0	327.0	199.0
0	178	505	1.0	72.5	1.3896059	7.4615383	0.595722863736393	0.06256032805117272	3	1.6388888888888888	-0.005276705276705255	2086.0	2.0	242.0
0	178	506	1.0	73.0	1.3105356	10.412415	0.7685209615023765	0.07160880640228494	3	1.6944444444444444	-0.008108108108108088	2098.0	1.0	242.0
0	178	507	1.0	73.5	1.3111202	8.057143	0.6518216750777025	0.05225571522734591	2	1.6111111111111112	0.0033462033462033714	2098.0	1.0	242.0
0	178	554	1.0	97.0	0.15021881	124.37838	0.46721087382915855	0.05445472537592817	1	1.5277777777777777	0.005534105534105548	2073.0	7.0	538.0
0	178	555	1.0	97.5	0.050453436	412.40216	0.6860160936541267	0.045059866315304224	1	1.5833333333333333	0.0006435006435006599	2094.0	1.0	538.0
0	178	556	1.0	98.0	0.1571305	94.98615	0.2761974020342512	0.012501221503903672	1	1.5833333333333333	0.00012870012870014932	2075.0	4.0	538.0
0	178	557	1.0	98.5	0.29146928	108.85867	0.49156732759961	0.04053337364302107	1	1.5833333333333333	0.009909909909909927	2075.0	4.0	538.0
0	178	558	1.0	99.0	0.36917242	142.6033	1.4893439500063488	0.07870234930464495	2	1.6944444444444444	0.016344916344916364	2079.0	5.0	538.0
0	178	566	1.0	103.0	0.14488716	329.0687	1.144446076960197	0.03551227862692698	1	1.5555555555555556	2.862293735361732e-17	2038.0	21.0	548.0
0	178	567	1.0	103.5	0.14178221	257.90292	0.9301452149573545	0.03993062695530669	2	1.5	0.004633204633204656	2048.0	25.0	548.0
[truncated: 1,973 more rows]
