# Supplementary material for: Restoration cannot be scaled up globally to save reefs from loss and degradation
Source: Nat Ecol Evol. 2025 Apr 8;9(5):822–32. doi: 10.1038/s41559-025-02667-x (PMC12122368; doi:10.1038/s41559-025-02667-x)
Supplement: Supplementary file 6 — Source dataset to generate the scatterplot in Fig. 3 (in association with the script main.R); source dataset to generate the colour plot in Extended Data Fig. 3 (in association with the script main.R). [file 41559_2025_2667_MOESM6_ESM.csv]

raster_row	raster_column	Year	Longitude	Latitude	Post_monitoring_length	survival	coral_gardening	direct_transplantation	artificial_reefs	larval_enhancement	rest_gen_n	remoteness	gravity	cumulative_impacts_mean	cumulative_impacts_trend	baa4_n_pre	baa_mean_pre	baa4_n_post	baa_mean_post	year_first_anomaly	number_of_anomalies_2100	coral_diversity
152	649	1979	144.8082805	13.5427054	14	0	0	1	0	0	9	6.748939	17.254545	0.9282805070870381	0.07100504275619064	0	0	0	0	0.0	0.0	264.0
157	607	1981	123.7405967	11.1999448	30	NA	0	0	1	0	6	0.13450937	390.90408	1.196407698388529	0.13255941052418416	0	0	0	0	2026.0	4.0	571.0
121	429	1981	34.5	29.5	12	64	0	1	0	0	20	0.105041705	375.64758	1.5639729155015878	0.12491214044011119	0	0	0	0	2030.0	37.0	302.0
160	610	1982	125.4432657	9.9162209	13	60.4375	0	1	0	0	13	0.08532384	518.275	0.9460425594165414	0.09014617611061444	0	0	0	2.0	2063.0	8.0	570.0
147	599	1984	119.8927296	16.3425356	17	50	1	0	0	0	1	0.102151915	823.1727	1.281105281013879	0.09381470048286827	0	0	0	1.5	2058.0	5.0	565.0
147	599	1985	119.8927296	16.3425356	17	50	1	0	0	0	1	0.102151915	823.1727	1.281105281013879	0.09381470048286827	0	0	0	1.4	2058.0	5.0	565.0
153	649	1987	144.6451455	13.455407	12	32.24109589	0	1	0	0	3	6.6067786	50.671745	0.9141478122283554	0.07402036868405215	0	1.0	0	1.5	0.0	0.0	264.0
131	193	1988	-83.1112798	24.4269857	27	NA	0	0	1	0	3	0.5664302	285.5925	1.279535869450063	0.002573234548138098	0	1.3333333333333333	0	1.3333333333333333	2020.0	35.0	56.0
137	43	1989	-158.0000565	21.4389123	18.5	NA	0	0	1	0	3	0.08198949	834.80237	0.6834408196641149	-0.022755039489394106	0	1.25	0	1.0	2049.0	36.0	58.0
128	199	1989	-80.1628248	25.693713	120	87.5	0	1	0	0	NA	0.049757298	4223.734	1.5808411441195693	0.045815046898232265	0	1.25	0	1.0	2060.0	14.0	57.0
162	192	1991	-83.8817571	8.707268	36	81	1	0	0	0	1	0.23122089	36.596638	0.7654690431616966	0.04767694916945796	0	1.5	0	1.5	2025.0	40.0	24.0
147	599	1992	119.9881448	16.3602246	13	NA	0	1	0	0	3	0.102151915	823.1727	1.281105281013879	0.09381470048286827	0	1.6666666666666667	0	1.5	2058.0	5.0	565.0
171	507	1993	73.5093474	4.1754959	16	NA	0	1	0	0	NA	0.11315006	85.85918	0.7788984680162023	0.09514267339228275	0	1.3333333333333333	3	1.3333333333333333	2047.0	10.0	244.0
177	567	1994	103.8303209	1.2494041	6	69	0	1	0	0	NA	0.036108926	4086.7407	2.532525739124553	0.01748180848504005	0	1.3333333333333333	0	1.3333333333333333	2073.0	10.0	548.0
177	567	1994	103.819836	1.352083	18	NA	0	1	0	0	NA	0.036108926	4086.7407	2.532525739124553	0.01748180848504005	0	1.3333333333333333	0	1.3333333333333333	2073.0	10.0	548.0
171	507	1994	73.5093474	4.1754959	15	NA	1	0	0	0	3	0.11315006	85.85918	0.7788984680162023	0.09514267339228275	0	1.1666666666666667	3	1.3333333333333333	2047.0	10.0	244.0
171	507	1994	73.5093474	4.1754959	8	68.53333333	0	1	0	0	18	0.11315006	85.85918	0.7788984680162023	0.09514267339228275	0	1.1666666666666667	3	1.3333333333333333	2047.0	10.0	244.0
147	599	1994	119.8927296	16.3425356	7	NA	0	1	0	0	NA	0.102151915	823.1727	1.281105281013879	0.09381470048286827	0	1.5	3	1.5	2058.0	5.0	565.0
213	651	1995	145.9738016	-16.7597228	6	NA	0	1	0	0	3	0.063742265	24.232237	0.9066130855470956	0.03628271896746316	0	1.5	0	1.6666666666666667	2064.0	5.0	418.0
209	650	1995	145.463777	-14.6680433	3	82	0	1	0	0	4	0.46822664	1.0408847	0.5101101258096709	0.05329462916949308	0	1.6666666666666667	0	1.8333333333333333	2055.0	7.0	420.0
173	506	1995	73.22068	3.202778	28	51	0	1	0	0	17	0.38364574	4.502741	0.6975780389554778	0.10289607437033821	0	1.5	3	1.3333333333333333	2047.0	21.0	244.0
143	203	1996	-78.3472424	18.2683058	NA	NA	0	1	0	0	2	0.09497554	485.12842	1.3069472689326511	0.04445697258688677	0	1.1666666666666667	0	1.5	2029.0	2.0	60.0
143	203	1996	-78.3472424	18.2683058	NA	NA	0	1	0	0	NA	0.09497554	485.12842	1.3069472689326511	0.04445697258688677	0	1.1666666666666667	0	1.5	2029.0	2.0	60.0
143	203	1996	-78.3472424	18.2683058	NA	NA	0	1	0	0	NA	0.09497554	485.12842	1.3069472689326511	0.04445697258688677	0	1.1666666666666667	0	1.5	2029.0	2.0	60.0
143	203	1996	-78.3472424	18.2683058	NA	NA	0	1	0	0	NA	0.09497554	485.12842	1.3069472689326511	0.04445697258688677	0	1.1666666666666667	0	1.5	2029.0	2.0	60.0
166	676	1997	158.2146857	6.8921132	24	47.46666667	1	0	1	0	1	5.811898	5.3441625	0.5613767567096644	0.03225011185108585	0	1.5	0	1.5	2052.0	15.0	371.0
147	599	1997	119.8927296	16.3425356	14	NA	0	1	0	0	1	0.102151915	823.1727	1.281105281013879	0.09381470048286827	0	1.5	3	1.3333333333333333	2058.0	5.0	565.0
143	226	1997	-66.590149	18.220833	3	87.55555556	1	0	0	0	1	0.039697316	1048.9736	2.868694533625914	0.07692271266299977	0	1.0	0	1.3333333333333333	2066.0	5.0	57.0
143	226	1997	-66.590149	18.220833	12	NA	1	0	1	0	1	0.039697316	1048.9736	2.868694533625914	0.07692271266299977	0	1.0	0	1.3333333333333333	2066.0	5.0	57.0
143	226	1997	-66.590149	18.220833	3	95	1	1	0	0	1	0.039697316	1048.9736	2.868694533625914	0.07692271266299977	0	1.0	0	1.3333333333333333	2066.0	5.0	57.0
143	226	1997	-66.590149	18.220833	3	60.46666667	1	1	0	0	1	0.039697316	1048.9736	2.868694533625914	0.07692271266299977	0	1.0	0	1.3333333333333333	2066.0	5.0	57.0
139	185	1997	-87.017594	20.4013196	1	97	0	1	0	0	NA	0.11163626	87.57647	1.3447529253713915	0.07445689999360848	0	1.5	0	1.6666666666666667	2066.0	2.0	57.0
135	588	1997	114.2666667	22.2166667	4	NA	0	0	1	0	3	0.049122285	2137.64	2.6033881571016866	0.03953870177819313	0	1.3333333333333333	0	1.8333333333333333	2038.0	43.0	76.0
122	429	1997	34.7298765	28.6929261	12	67.5	0	1	0	0	5	0.19387516	265.83218	1.7163239102812275	0.12853123451416404	0	1.1666666666666667	0	1.5	2030.0	27.0	302.0
120	429	1997	34.9226082	29.5097265	5	NA	0	1	0	0	1	0.13291189	698.36365	3.117835036902265	0.14835205612365499	0	1.0	0	1.1666666666666667	2030.0	28.0	302.0
195	439	1998	39.7549511	-7.869895	23	NA	1	0	0	0	1	0.36576304	93.57506	0.8525914793013905	0.0904373548836354	3	1.6666666666666667	3	1.6666666666666667	2052.0	11.0	277.0
147	599	1998	119.8927296	16.3425356	16	NA	0	1	0	0	1	0.102151915	823.1727	1.281105281013879	0.09381470048286827	3	1.6666666666666667	3	1.3333333333333333	2058.0	5.0	565.0
171	507	1999	73.5093474	4.1754959	42	NA	0	1	0	0	3	0.11315006	85.85918	0.7788984680162023	0.09514267339228275	3	1.3333333333333333	0	1.3333333333333333	2047.0	10.0	244.0
171	507	1999	73.5093474	4.1754959	42	50	0	1	0	0	18	0.11315006	85.85918	0.7788984680162023	0.09514267339228275	3	1.3333333333333333	0	1.3333333333333333	2047.0	10.0	244.0
157	607	1999	123.8081288	11.1572078	4	2.9	1	0	0	0	1	0.13450937	390.90408	1.196407698388529	0.13255941052418416	3	2.0	0	1.5	2026.0	4.0	571.0
120	429	1999	34.9593004	29.5508922	24	NA	0	1	0	0	NA	0.13291189	698.36365	3.117835036902265	0.14835205612365499	0	1.3333333333333333	0	1.1666666666666667	2030.0	28.0	302.0
196	590	2000	115.0919509	-8.3405389	NA	NA	1	0	1	0	NA	0.029916655	5519.8516	1.2700703800391322	0.07824091367233041	0	1.5	0	1.8333333333333333	2059.0	4.0	563.0
156	565	2000	102.5642261	11.6680759	NA	NA	0	1	0	0	NA	0.24276307	205.7467	1.0370707028989934	0.06417069898558445	0	1.0	0	1.6666666666666667	2038.0	13.0	139.0
155	222	2000	-68.8824233	12.1224221	4.2	37.88888889	0	1	0	0	1	0.38616654	508.68967	1.3582668443435386	0.09883146232969484	3	1.8333333333333333	9	2.1666666666666665	2022.0	9.0	62.0
130	429	2000	34.5	25	12	46.49230769	0	1	0	0	4	0.4877867	74.202896	1.813515714499028	0.12664011382211443	0	1.5	3	1.6666666666666667	2048.0	20.0	303.0
124	428	2000	34.2347743	27.7420043	6	93.5	0	1	0	0	8	0.23827885	294.78934	1.52157828721829	0.10836713236527765	3	1.6666666666666667	3	1.8333333333333333	2030.0	41.0	302.0
124	198	2000	-81	28	30	82	0	1	0	0	NA	0.055451516	651.64233	0.0	0.0	0	1.1666666666666667	3	1.1666666666666667	2031.0	23.0	10.0
124	198	2000	-81	28	24	87	0	1	0	0	10	0.055451516	651.64233	0.0	0.0	0	1.1666666666666667	3	1.1666666666666667	2031.0	23.0	10.0
120	429	2000	34.951925	29.557669	12	70	1	0	0	0	1	0.13291189	698.36365	3.117835036902265	0.14835205612365499	0	1.1666666666666667	0	1.1666666666666667	2030.0	28.0	302.0
120	429	2000	34.951925	29.557669	1	NA	0	1	0	0	NA	0.13291189	698.36365	3.117835036902265	0.14835205612365499	0	1.1666666666666667	0	1.1666666666666667	2030.0	28.0	302.0
161	606	2001	123.2714292	9.0797213	13	90	1	0	0	0	1	0.0552611	874.9218	1.2326906993656104	0.0944543244753401	0	1.5	0	1.3333333333333333	2026.0	12.0	572.0
144	230	2001	-64.8347992	17.7245968	21	94.875	1	0	0	0	1	0.41022912	389.89072	1.6527130198950422	0.08101589512289348	0	1.6666666666666667	7	2.5	2082.0	1.0	55.0
144	225	2001	-67.0465664	17.9749654	7	NA	1	0	0	0	1	0.1599731	251.49376	1.52038613135125	0.11844752166567067	0	1.5	3	2.0	2066.0	7.0	57.0
144	225	2001	-67.0465664	17.9749654	6	NA	1	0	0	0	1	0.1599731	251.49376	1.52038613135125	0.11844752166567067	0	1.5	3	2.0	2066.0	7.0	57.0
144	225	2001	-67.0465664	17.9749654	7	NA	1	0	0	0	1	0.1599731	251.49376	1.52038613135125	0.11844752166567067	0	1.5	3	2.0	2066.0	7.0	57.0
144	225	2001	-67.0465664	17.9749654	12	NA	1	0	0	0	1	0.1599731	251.49376	1.52038613135125	0.11844752166567067	0	1.5	3	2.0	2066.0	7.0	57.0
143	224	2001	-67.8927472	18.0829054	24	NA	1	0	0	0	1	0.24568236	82.40367	1.5584971346265362	0.08312237888729382	0	1.6666666666666667	3	2.0	2048.0	10.0	58.0
129	196	2001	-81.5357506	25.0273356	10	95.83333333	1	0	0	0	1	0.29810607	324.0999	0.6285918838779749	0.019800061830491454	0	1.6666666666666667	3	1.5	2017.0	84.0	53.0
129	196	2001	-81.5357506	25.0273356	24	63.88888889	1	0	0	0	2	0.29810607	324.0999	0.6285918838779749	0.019800061830491454	0	1.6666666666666667	3	1.5	2017.0	84.0	53.0
129	196	2001	-81.5357506	25.0273356	NA	NA	0	0	1	0	7	0.29810607	324.0999	0.6285918838779749	0.019800061830491454	0	1.6666666666666667	3	1.5	2017.0	84.0	53.0
129	196	2001	-81.5357506	25.0273356	NA	21.42857143	0	1	0	0	2	0.29810607	324.0999	0.6285918838779749	0.019800061830491454	0	1.6666666666666667	3	1.5	2017.0	84.0	53.0
120	429	2001	34.951925	29.557669	24	0	1	0	0	0	1	0.13291189	698.36365	3.117835036902265	0.14835205612365499	0	1.1666666666666667	0	1.5	2030.0	28.0	302.0
120	429	2001	34.951925	29.557669	1	5	1	0	0	0	1	0.13291189	698.36365	3.117835036902265	0.14835205612365499	0	1.1666666666666667	0	1.5	2030.0	28.0	302.0
120	429	2001	34.951925	29.557669	6	53.75	1	0	0	0	1	0.13291189	698.36365	3.117835036902265	0.14835205612365499	0	1.1666666666666667	0	1.5	2030.0	28.0	302.0
120	429	2001	34.951925	29.557669	6	54	1	0	0	0	1	0.13291189	698.36365	3.117835036902265	0.14835205612365499	0	1.1666666666666667	0	1.5	2030.0	28.0	302.0
226	587	2002	113.776389	-23.144722	1.5	NA	1	0	1	0	1	0.8223964	0.16009852	0.7306705288994884	0.11994564945159505	7	2.1666666666666665	0	1.3333333333333333	2018.0	37.0	310.0
213	56	2002	-151.7414904	-16.5004126	32	90.36363636	1	0	0	1	9	7.903341	11.662942	0.8497905247638865	0.02214763450335784	0	1.1666666666666667	0	1.3333333333333333	2076.0	2.0	175.0
147	600	2002	120.0462109	16.2226498	6	83.66666667	1	0	1	0	2	0.042730417	1092.1227	1.6674059606898068	0.09248366486069498	0	1.1666666666666667	3	1.3333333333333333	2058.0	3.0	565.0
120	169	2002	-95.5	30	24	45	1	0	0	0	NA	0.013965554	18.947369	0.0	0.0	0	1.6666666666666667	3	2.0	2017.0	48.0	2.0
195	439	2003	39.7549511	-7.869895	12	97	1	0	0	0	1	0.36576304	93.57506	0.8525914793013905	0.0904373548836354	3	1.6666666666666667	0	1.8333333333333333	2052.0	11.0	277.0
176	609	2003	124.7602683	1.6235162	6	52.5	1	1	0	0	1	0.10967594	245.35466	0.8538483357598042	0.10130959381408916	0	1.6666666666666667	0	1.5	2026.0	7.0	571.0
162	609	2003	124.998911	8.928261	24	NA	0	1	0	0	NA	0.07652731	1733.9453	1.3727395678235388	0.08751404135572641	0	1.1666666666666667	0	1.3333333333333333	2026.0	5.0	569.0
147	599	2003	119.8927296	16.3425356	18	85	0	1	0	0	1	0.102151915	823.1727	1.281105281013879	0.09381470048286827	3	1.3333333333333333	0	1.3333333333333333	2058.0	5.0	565.0
135	601	2003	120.7447638	22.0008277	4	NA	1	0	0	0	1	0.106255114	354.51343	1.3945687779897442	0.05307666006132922	3	1.8333333333333333	0	1.5	2038.0	20.0	445.0
135	588	2003	114.3356288	22.4736848	24	NA	0	0	1	0	1	0.049122285	2137.64	2.6033881571016866	0.03953870177819313	3	2.1666666666666665	6	2.1666666666666665	2038.0	43.0	76.0
133	602	2003	121	23.5	1	NA	0	1	0	0	NA	0.14026669	298.7963	1.3490142417312283	0.053769064088423496	3	1.5	0	1.5	2071.0	5.0	412.0
129	196	2003	-81.5357506	25.0273356	72	NA	0	0	1	0	1	0.29810607	324.0999	0.6285918838779749	0.019800061830491454	0	1.5	6	1.8333333333333333	2017.0	84.0	53.0
120	429	2003	34.951925	29.557669	1.5	93.5	1	0	0	0	1	0.13291189	698.36365	3.117835036902265	0.14835205612365499	0	1.3333333333333333	0	1.8333333333333333	2030.0	28.0	302.0
196	592	2004	116.0384335	-8.3482917	12	NA	1	0	1	0	NA	0.080799915	613.0208	0.9703139162249333	0.10573626456038754	0	1.8333333333333333	3	2.1666666666666665	2035.0	14.0	567.0
176	609	2004	124.7602683	1.6235162	12	NA	0	1	0	0	NA	0.10967594	245.35466	0.8538483357598042	0.10130959381408916	0	1.6666666666666667	0	1.5	2026.0	7.0	571.0
157	607	2004	123.8081288	11.1572078	12	16.575	1	0	0	0	1	0.13450937	390.90408	1.196407698388529	0.13255941052418416	0	1.5	0	1.5	2026.0	4.0	571.0
147	600	2004	120.0462109	16.2226498	12	91.66666667	1	0	1	0	1	0.042730417	1092.1227	1.6674059606898068	0.09248366486069498	0	1.0	3	1.3333333333333333	2058.0	3.0	565.0
147	599	2004	119.8927296	16.3425356	3.5	22.5	0	1	0	0	1	0.102151915	823.1727	1.281105281013879	0.09381470048286827	0	1.0	0	1.3333333333333333	2058.0	5.0	565.0
130	196	2004	-81.8024352	24.5569474	NA	NA	1	0	0	0	1	0.26894066	104.96	1.2695409339417396	0.022518999332962947	0	1.6666666666666667	6	2.1666666666666665	2017.0	76.0	56.0
130	196	2004	-81.8024352	24.5569474	NA	NA	1	0	0	0	1	0.26894066	104.96	1.2695409339417396	0.022518999332962947	0	1.6666666666666667	6	2.1666666666666665	2017.0	76.0	56.0
130	196	2004	-81.8024352	24.5569474	NA	100	1	0	0	0	1	0.26894066	104.96	1.2695409339417396	0.022518999332962947	0	1.6666666666666667	6	2.1666666666666665	2017.0	76.0	56.0
127	614	2004	127.2784676	26.199204	19	58.75	1	0	0	0	1	0.17442818	104.38543	0.9544863709544932	-0.007880422506820056	7	2.0	3	2.0	2035.0	45.0	367.0
109	637	2004	138.5	35.5	NA	NA	1	0	0	0	2	0.017788664	-9999.0	2.9505456715652887	-0.02443243923639371	0	1.8333333333333333	0	1.5	2060.0	29.0	188.0
197	598	2005	119.4833198	-8.527716	36	NA	0	1	0	0	NA	0.14618756	80.949554	0.6848911145696713	0.06774372412751706	0	1.5	3	2.0	2052.0	15.0	569.0
197	598	2005	119.4833198	-8.527716	36	NA	0	1	0	0	NA	0.14618756	80.949554	0.6848911145696713	0.06774372412751706	0	1.5	3	2.0	2052.0	15.0	569.0
197	598	2005	119.4833198	-8.527716	72	NA	0	1	0	0	NA	0.14618756	80.949554	0.6848911145696713	0.06774372412751706	0	1.5	3	2.0	2052.0	15.0	569.0
144	206	2005	-76.8050018	17.9525424	18	NA	0	1	0	0	1	0.088772215	514.9375	1.5606721627311322	0.06726051736012993	0	1.3333333333333333	3	1.6666666666666667	2066.0	1.0	60.0
126	615	2005	127.945404	26.501301	9	NA	1	0	0	0	1	0.11053122	304.19617	1.1375705395528877	-0.018890371211719756	7	2.1666666666666665	0	1.8333333333333333	2033.0	34.0	367.0
109	637	2005	138.5	35.5	3	NA	0	1	0	0	NA	0.017788664	-9999.0	2.9505456715652887	-0.02443243923639371	0	1.8333333333333333	4	1.8333333333333333	2060.0	29.0	188.0
76	368	2005	4.4777326	51.9244201	1	80.50526316	0	0	1	0	2	0.031254705	-9999.0	4.802060119844762	0.03822913638723563	4	2.0	3	1.6666666666666667	2021.0	84.0	0.0
190	598	2006	119.3279386	-5.0479066	3	89	1	0	1	0	1	0.075512536	6721.5483	1.398243496850641	0.11289039638835346	0	1.6666666666666667	3	2.0	2026.0	18.0	566.0
160	597	2006	118.7383615	9.8349493	12	NA	0	1	0	0	NA	0.0798294	107.458694	1.1832497616782016	0.08366596278217255	0	1.3333333333333333	0	1.3333333333333333	2026.0	34.0	569.0
154	561	2006	100.8967847	12.6766338	6	92	0	1	0	0	NA	0.06908581	657.9269	1.132028944955726	0.09046962164978722	0	1.5	0	1.3333333333333333	2019.0	32.0	131.0
149	600	2006	120	15.5	NA	57.125	0	1	0	0	3	0.14037295	907.64703	1.6684355994326656	0.06712214016376747	0	1.3333333333333333	0	1.3333333333333333	2047.0	8.0	566.0
143	205	2006	-77.3984704	18.458202	15	20	1	0	0	0	1	0.064379655	1078.5613	2.1684242993677882	0.052746472376483444	0	1.3333333333333333	0	1.5	2066.0	1.0	60.0
128	199	2006	-80.1269896	25.8917613	60	NA	0	1	0	0	NA	0.049757298	4223.734	1.5808411441195693	0.045815046898232265	0	1.3333333333333333	0	1.5	2060.0	14.0	57.0
124	198	2006	-81	28	24	96	0	0	1	0	11	0.055451516	651.64233	0.0	0.0	3	1.1666666666666667	0	1.3333333333333333	2031.0	23.0	10.0
120	429	2006	34.9593004	29.5508922	10	68.5	1	0	0	0	3	0.13291189	698.36365	3.117835036902265	0.14835205612365499	0	1.5	0	1.6666666666666667	2030.0	28.0	302.0
197	718	2007	179.1979716	-8.5204754	15	74	1	0	0	0	1	3.418318	14.57072	0.8016718747888014	0.003355329023906964	0	1.3333333333333333	0	1.1666666666666667	2067.0	12.0	355.0
184	602	2007	121	-2	NA	NA	0	0	1	0	NA	0.330474	37.125	2.430455494500083	0.08595407026348933	0	1.6666666666666667	0	1.6666666666666667	2089.0	1.0	562.0
177	567	2007	103.7524501	1.2249821	12	NA	0	0	1	0	1	0.036108926	4086.7407	2.532525739124553	0.01748180848504005	0	1.3333333333333333	0	1.1666666666666667	2073.0	10.0	548.0
129	199	2007	-80.3785098	25.0151854	48	NA	0	1	0	0	NA	0.13014986	371.27142	1.814475289311469	0.03817267255634024	0	1.5	0	1.6666666666666667	2031.0	19.0	56.0
127	614	2007	127.2784676	26.199204	6	89	1	0	0	0	1	0.17442818	104.38543	0.9544863709544932	-0.007880422506820056	6	2.0	3	2.1666666666666665	2035.0	45.0	367.0
164	557	2008	98.77841	7.740738	12	81.15	1	0	0	0	1	0.14762029	109.39851	0.7779569004348807	0.055032891987965835	0	1.8333333333333333	4	2.0	2047.0	20.0	351.0
152	456	2008	48.184644	13.9968809	14	89	0	1	0	0	7	0.25609335	130.61972	0.8757402705707552	0.05359811935821575	0	1.8333333333333333	0	1.8333333333333333	2030.0	66.0	220.0
147	599	2008	119.9856157	16.2982564	10	72	0	1	0	0	4	0.102151915	823.1727	1.281105281013879	0.09381470048286827	0	1.3333333333333333	0	1.5	2058.0	5.0	565.0
147	599	2008	119.8927296	16.3425356	NA	57.4	0	1	0	0	11	0.102151915	823.1727	1.281105281013879	0.09381470048286827	0	1.3333333333333333	0	1.5	2058.0	5.0	565.0
147	599	2008	119.8927296	16.3425356	5	76.75	0	1	0	0	9	0.102151915	823.1727	1.281105281013879	0.09381470048286827	0	1.3333333333333333	0	1.5	2058.0	5.0	565.0
147	599	2008	119.9227778	16.4419444	12	88.2	0	0	1	0	6	0.102151915	823.1727	1.281105281013879	0.09381470048286827	0	1.3333333333333333	0	1.5	2058.0	5.0	565.0
144	225	2008	-67.0465664	17.9749654	12	65	1	0	0	0	1	0.1599731	251.49376	1.52038613135125	0.11844752166567067	3	2.0	3	2.0	2066.0	7.0	57.0
143	230	2008	-64.7485759	18.3424047	60	13.33333333	1	0	0	0	2	0.34832406	763.3753	1.6129269525722107	0.06540732192255419	7	2.5	3	2.1666666666666665	2067.0	1.0	55.0
128	463	2008	51.5360368	25.885066	12	99	0	1	0	0	7	0.08238332	462.72144	0.9273858757251839	0.07056245425143806	0	1.6666666666666667	0	1.3333333333333333	2024.0	43.0	107.0
196	590	2009	115.0983069	-8.1485516	4.4	NA	0	0	1	0	2	0.029916655	5519.8516	1.2700703800391322	0.07824091367233041	0	2.0	4	2.3333333333333335	2059.0	4.0	563.0
178	607	2009	123.9750018	0.6246932	24	NA	1	0	0	0	2	0.27732182	119.54518	1.0452053042238483	0.08594524453649438	0	1.3333333333333333	3	2.0	2068.0	2.0	569.0
178	607	2009	123.9750018	0.6246932	24	NA	1	0	0	0	2	0.27732182	119.54518	1.0452053042238483	0.08594524453649438	0	1.3333333333333333	3	2.0	2068.0	2.0	569.0
160	610	2009	125.4535399	9.8093311	15	NA	0	1	0	0	2	0.08532384	518.275	0.9460425594165414	0.09014617611061444	0	1.1666666666666667	0	1.6666666666666667	2063.0	8.0	570.0
147	600	2009	120.0408687	16.2040011	36	25.77777778	0	1	0	0	4	0.042730417	1092.1227	1.6674059606898068	0.09248366486069498	3	1.3333333333333333	3	1.8333333333333333	2058.0	3.0	565.0
137	186	2009	-86.8515279	21.161908	60	NA	1	0	0	0	NA	0.08128369	138.2411	1.817647061907213	0.07727503253508577	3	2.0	0	2.0	0.0	0.0	57.0
129	470	2009	55.2707828	25.2048493	12	NA	0	1	0	0	NA	0.0388324	5003.043	1.260924322675671	0.04985968815479863	0	1.3333333333333333	0	1.1666666666666667	2039.0	52.0	106.0
127	199	2009	-80.365865	26.190096	60	NA	0	0	1	0	NA	0.050284296	3670.3027	2.2271950939610345	0.039336722029408855	0	1.3333333333333333	0	1.5	2051.0	13.0	55.0
120	429	2009	34.951925	29.557669	1	57.05	0	0	1	0	1	0.13291189	698.36365	3.117835036902265	0.14835205612365499	0	1.6666666666666667	3	1.8333333333333333	2030.0	28.0	302.0
195	439	2010	39.7549511	-7.869895	9	90.73333333	1	0	0	0	4	0.36576304	93.57506	0.8525914793013905	0.0904373548836354	0	1.8333333333333333	0	1.6666666666666667	2052.0	11.0	277.0
188	471	2010	55.6620239	-4.3314832	NA	NA	1	0	0	0	NA	4.610229	289.0818	0.4787705926527902	0.07351507432820252	3	1.6666666666666667	3	1.8333333333333333	2052.0	20.0	302.0
178	607	2010	123.9750018	0.6246932	4	88.66666667	1	0	1	0	1	0.27732182	119.54518	1.0452053042238483	0.08594524453649438	3	1.5	3	1.8333333333333333	2068.0	2.0	569.0
178	607	2010	123.9750018	0.6246932	NA	29.8	1	0	0	0	3	0.27732182	119.54518	1.0452053042238483	0.08594524453649438	3	1.5	3	1.8333333333333333	2068.0	2.0	569.0
159	559	2010	99.8403959	10.0956102	54	NA	0	1	0	0	NA	0.339265	59.922848	0.6523530099470711	0.0785986947886303	3	1.8333333333333333	3	1.8333333333333333	2021.0	17.0	140.0
147	599	2010	119.8927296	16.3425356	15	17	1	0	0	0	1	0.102151915	823.1727	1.281105281013879	0.09381470048286827	0	1.5	3	2.0	2058.0	5.0	565.0
147	599	2010	119.8927296	16.3425356	24	NA	0	0	1	0	6	0.102151915	823.1727	1.281105281013879	0.09381470048286827	0	1.5	3	2.0	2058.0	5.0	565.0
147	599	2010	119.8927296	16.3425356	10	72.83846154	0	0	1	0	3	0.102151915	823.1727	1.281105281013879	0.09381470048286827	0	1.5	3	2.0	2058.0	5.0	565.0
147	599	2010	119.8927296	16.3425356	6	74	0	1	0	0	5	0.102151915	823.1727	1.281105281013879	0.09381470048286827	0	1.5	3	2.0	2058.0	5.0	565.0
147	603	2010	121.5	16.5	3	22.775	1	0	0	0	1	0.25579116	505.25	1.101621928516331	0.0685039306556891	6	2.1666666666666665	9	2.3333333333333335	2042.0	5.0	556.0
143	230	2010	-64.5695896	18.4752932	48	40	1	0	0	0	1	0.34832406	763.3753	1.6129269525722107	0.06540732192255419	10	2.6666666666666665	3	2.1666666666666665	2067.0	1.0	55.0
140	48	2010	-155.5827818	19.8967662	7	89	0	0	1	0	NA	0.80905735	40.406864	0.7824421557261716	-0.008188563628912293	0	0.5	4	0.8333333333333334	2049.0	34.0	60.0
139	632	2010	136.0750591	20.4239255	22	59	1	0	0	0	1	4.0994563	0.0	0.7886456876711402	0.029441120914006316	0	1.5	0	1.6666666666666667	2035.0	6.0	0.0
129	199	2010	-80.2083103	25.4824229	4.3	64	1	0	0	0	1	0.13014986	371.27142	1.814475289311469	0.03817267255634024	0	1.6666666666666667	0	1.6666666666666667	2031.0	19.0	56.0
129	199	2010	-80.2083103	25.4824229	11	99	1	0	0	0	1	0.13014986	371.27142	1.814475289311469	0.03817267255634024	0	1.6666666666666667	0	1.6666666666666667	2031.0	19.0	56.0
124	198	2010	-81	28	9	NA	1	0	0	0	1	0.055451516	651.64233	0.0	0.0	3	1.6666666666666667	0	1.0	2031.0	23.0	10.0
124	198	2010	-81	28	24	NA	1	0	0	0	1	0.055451516	651.64233	0.0	0.0	3	1.6666666666666667	0	1.0	2031.0	23.0	10.0
114	625	2010	132.5055746	32.9610847	96	46.75	1	0	0	0	1	0.1278821	121.18346	1.6562387512848629	0.016976482934445508	6	2.3333333333333335	3	1.8333333333333333	2047.0	34.0	191.0
177	567	2011	103.8542344	1.2229878	14	34	0	0	1	0	8	0.036108926	4086.7407	2.532525739124553	0.01748180848504005	0	1.1666666666666667	0	1.3333333333333333	2073.0	10.0	548.0
164	556	2011	98.3380884	7.9519331	NA	NA	0	1	0	0	NA	0.07207023	288.13876	1.1173008833360323	0.10004374926323761	4	1.8333333333333333	3	1.6666666666666667	2047.0	20.0	339.0
147	599	2011	119.8927296	16.3425356	21	NA	1	0	0	0	1	0.102151915	823.1727	1.281105281013879	0.09381470048286827	0	1.3333333333333333	7	2.3333333333333335	2058.0	5.0	565.0
147	599	2011	119.8927296	16.3425356	7	NA	0	1	0	0	8	0.102151915	823.1727	1.281105281013879	0.09381470048286827	0	1.3333333333333333	7	2.3333333333333335	2058.0	5.0	565.0
143	226	2011	-66.7962869	18.0373245	12	95.5	1	0	0	0	1	0.039697316	1048.9736	2.868694533625914	0.07692271266299977	0	1.5	0	1.3333333333333333	2066.0	5.0	57.0
143	206	2011	-76.94237	18.4108456	NA	NA	1	0	0	0	1	0.09343825	413.7927	1.159481695258365	0.027909556097771043	0	1.6666666666666667	0	1.3333333333333333	2066.0	1.0	60.0
142	223	2011	-68.4054729	18.5820101	NA	97.4	1	0	0	0	1	0.122972235	310.7592	1.6313620121029595	0.06173760786160343	6	2.3333333333333335	0	1.8333333333333333	2067.0	3.0	58.0
141	151	2011	-104.0072348	19.1222634	10	92.25	1	0	0	0	1	0.07376286	-9999.0	2.7747795080643054	0.04015965692550799	0	1.5	8	2.6666666666666665	0.0	0.0	24.0
141	167	2011	-96.1342241	19.173773	36	85	1	0	0	0	1	0.050201584	5059.4146	2.3116736020416613	0.08568134677691641	0	1.5	3	2.1666666666666665	2058.0	17.0	26.0
137	186	2011	-86.7340934	21.2321799	NA	NA	1	0	0	0	1	0.08128369	138.2411	1.817647061907213	0.07727503253508577	0	1.8333333333333333	6	2.3333333333333335	0.0	0.0	57.0
131	608	2011	124.1754442	24.4064027	6	31.28571429	1	0	0	0	1	0.9106416	1164.7289	0.818385901884705	0.010654098442385254	3	1.5	7	2.1666666666666665	2025.0	28.0	399.0
129	196	2011	-81.5357506	25.0273356	NA	75	1	0	0	0	1	0.29810607	324.0999	0.6285918838779749	0.019800061830491454	3	1.8333333333333333	6	2.1666666666666665	2017.0	84.0	53.0
124	198	2011	-81	28	NA	NA	1	0	0	0	1	0.055451516	651.64233	0.0	0.0	0	1.3333333333333333	0	1.1666666666666667	2031.0	23.0	10.0
120	429	2011	34.951925	29.557669	5	90	1	0	0	0	1	0.13291189	698.36365	3.117835036902265	0.14835205612365499	0	1.6666666666666667	3	2.0	2030.0	28.0	302.0
120	429	2011	34.951925	29.557669	48	NA	1	0	0	0	1	0.13291189	698.36365	3.117835036902265	0.14835205612365499	0	1.6666666666666667	3	2.0	2030.0	28.0	302.0
120	429	2011	34.951925	29.557669	24	NA	0	1	0	0	NA	0.13291189	698.36365	3.117835036902265	0.14835205612365499	0	1.6666666666666667	3	2.0	2030.0	28.0	302.0
196	590	2012	115.0919509	-8.3405389	24	NA	0	0	1	0	NA	0.029916655	5519.8516	1.2700703800391322	0.07824091367233041	4	2.3333333333333335	4	2.3333333333333335	2059.0	4.0	563.0
172	553	2012	96.5	4	36	NA	1	0	0	0	1	0.21706223	140.0072	1.1074220515871607	0.11946620053296847	0	1.1666666666666667	4	2.0	0.0	0.0	539.0
172	553	2012	96.5	4	36	NA	0	0	1	0	13	0.21706223	140.0072	1.1074220515871607	0.11946620053296847	0	1.1666666666666667	4	2.0	0.0	0.0	539.0
164	629	2012	134.58252	7.51498	18	48.075	1	0	0	0	1	3.1932924	1.3550583	0.6949239433447061	0.08866105224414324	3	1.8333333333333333	3	2.0	0.0	0.0	342.0
160	560	2012	100.0135929	9.5120168	NA	NA	0	1	0	0	NA	0.3356624	149.8669	0.8552571721795009	0.0880541586145145	3	1.5	0	1.8333333333333333	2047.0	9.0	140.0
159	559	2012	99.8403959	10.0956102	NA	NA	0	1	0	0	NA	0.339265	59.922848	0.6523530099470711	0.0785986947886303	3	1.5	3	2.0	2021.0	17.0	140.0
157	211	2012	-74.0657561	11.3064409	18	NA	1	0	0	0	1	0.07675384	913.66724	1.6109844324554699	0.08475197940725514	3	2.0	3	2.1666666666666665	2019.0	60.0	60.0
155	223	2012	-68.2623822	12.2018902	9	NA	1	0	0	0	1	0.48920146	67.277336	1.4154089678938035	0.10358824614149514	14	3.0	9	2.3333333333333335	2022.0	10.0	62.0
155	223	2012	-68.2623822	12.2018902	24	NA	1	0	0	0	1	0.48920146	67.277336	1.4154089678938035	0.10358824614149514	14	3.0	9	2.3333333333333335	2022.0	10.0	62.0
147	599	2012	119.9856157	16.2982564	6	67.5	1	0	0	0	1	0.102151915	823.1727	1.281105281013879	0.09381470048286827	0	1.5	7	2.5	2058.0	5.0	565.0
143	226	2012	-66.6014073	18.0247132	12	95.5	1	0	0	0	1	0.039697316	1048.9736	2.868694533625914	0.07692271266299977	0	1.3333333333333333	0	1.5	2066.0	5.0	57.0
143	230	2012	-64.7485759	18.3424047	144	5.333333333	1	0	0	0	2	0.34832406	763.3753	1.6129269525722107	0.06540732192255419	3	2.1666666666666665	0	2.0	2067.0	1.0	55.0
143	204	2012	-77.6077865	18.3526143	24	86	0	1	0	0	10	0.06998997	436.71524	2.0784857072934186	0.024864615784085664	0	1.3333333333333333	0	1.1666666666666667	2029.0	2.0	60.0
143	205	2012	-77.3984704	18.458202	12	NA	0	1	0	0	NA	0.064379655	1078.5613	2.1684242993677882	0.052746472376483444	0	1.5	0	1.3333333333333333	2066.0	1.0	60.0
143	230	2012	-64.5769945	18.4667219	12	NA	1	0	0	0	1	0.34832406	763.3753	1.6129269525722107	0.06540732192255419	3	2.1666666666666665	0	2.0	2067.0	1.0	55.0
143	204	2012	-77.8938895	18.4762228	11	NA	1	0	0	0	1	0.06998997	436.71524	2.0784857072934186	0.024864615784085664	0	1.3333333333333333	0	1.1666666666666667	2029.0	2.0	60.0
129	196	2012	-81.5357506	25.0273356	3	95	1	0	0	0	1	0.29810607	324.0999	0.6285918838779749	0.019800061830491454	3	2.0	6	2.1666666666666665	2017.0	84.0	53.0
127	461	2012	50.5577	26.0667	NA	NA	0	1	0	0	NA	0.068251014	2216.9788	0.9986090476952747	0.07670477167809045	3	1.6666666666666667	9	2.3333333333333335	2024.0	37.0	107.0
127	199	2012	-80.1373174	26.1224386	NA	NA	1	0	0	0	1	0.050284296	3670.3027	2.2271950939610345	0.039336722029408855	0	1.5	0	1.3333333333333333	2051.0	13.0	55.0
124	198	2012	-81	28	1	NA	1	0	0	0	1	0.055451516	651.64233	0.0	0.0	0	1.1666666666666667	0	1.1666666666666667	2031.0	23.0	10.0
122	429	2012	34.7298765	28.6929261	24	NA	0	0	0	1	3	0.19387516	265.83218	1.7163239102812275	0.12853123451416404	6	2.1666666666666665	15	2.8333333333333335	2030.0	27.0	302.0
221	593	2013	116.715076	-20.658235	60	NA	0	0	1	0	NA	1.1047757	1.8252428	0.8986572432277998	0.08524410635890575	7	2.5	13	2.8333333333333335	2023.0	59.0	319.0
196	592	2013	116.0384335	-8.3482917	24	NA	0	0	1	0	NA	0.080799915	613.0208	0.9703139162249333	0.10573626456038754	7	2.5	4	2.3333333333333335	2035.0	14.0	567.0
196	592	2013	116.0384335	-8.3482917	24	NA	1	0	1	0	NA	0.080799915	613.0208	0.9703139162249333	0.10573626456038754	7	2.5	4	2.3333333333333335	2035.0	14.0	567.0
196	592	2013	116.0384335	-8.3482917	24	NA	0	0	1	0	NA	0.080799915	613.0208	0.9703139162249333	0.10573626456038754	7	2.5	4	2.3333333333333335	2035.0	14.0	567.0
192	438	2013	39.166397	-6.1195318	12	57.975	0	0	1	0	4	0.06095428	507.63968	0.6945514294738628	0.07938903436346476	0	1.8333333333333333	3	2.0	2055.0	20.0	277.0
184	602	2013	121	-2	24	NA	1	0	0	0	3	0.330474	37.125	2.430455494500083	0.08595407026348933	0	1.6666666666666667	0	1.8333333333333333	2089.0	1.0	562.0
177	567	2013	103.9832089	1.3450101	6	77.16666667	1	0	0	0	1	0.036108926	4086.7407	2.532525739124553	0.01748180848504005	0	1.3333333333333333	0	1.3333333333333333	2073.0	10.0	548.0
164	523	2013	81.5619942	7.926946	12	NA	0	0	1	0	NA	0.053576306	647.90204	0.992761472370064	0.09026472174791676	0	1.3333333333333333	3	1.6666666666666667	2047.0	20.0	295.0
160	560	2013	100.0135929	9.5120168	NA	NA	0	1	0	0	NA	0.3356624	149.8669	0.8552571721795009	0.0880541586145145	3	1.5	0	2.0	2047.0	9.0	140.0
145	236	2013	-61.7630533	17.1453295	12	NA	0	0	1	0	NA	0.3416131	330.3549	1.4149853009836617	0.08074611043454799	7	2.5	3	2.0	2066.0	4.0	56.0
145	236	2013	-61.7630533	17.1453295	24	95	0	0	1	0	NA	0.3416131	330.3549	1.4149853009836617	0.08074611043454799	7	2.5	3	2.0	2066.0	4.0	56.0
143	229	2013	-65.3030705	18.310394	24	73	1	0	0	0	1	0.19203804	181.7178	1.3235032723146518	0.05670959624311023	3	2.0	0	1.6666666666666667	2082.0	1.0	56.0
137	575	2013	107.8346924	21.1062206	24	88.3	0	1	0	0	NA	0.11799443	663.58417	1.5525769329608672	0.05735429016111254	3	2.1666666666666665	9	2.5	2038.0	75.0	5.0
214	696	2014	168.4098167	-17.4963401	NA	NA	0	0	1	0	NA	1.9084308	6.973545	0.7328677966932147	0.09543070363377731	0	1.8333333333333333	4	2.1666666666666665	2092.0	1.0	380.0
178	607	2014	123.9750018	0.6246932	1	93	1	0	0	0	1	0.27732182	119.54518	1.0452053042238483	0.08594524453649438	3	2.0	0	1.6666666666666667	2068.0	2.0	569.0
178	607	2014	123.9750018	0.6246932	9	82.33333333	1	0	1	0	1	0.27732182	119.54518	1.0452053042238483	0.08594524453649438	3	2.0	0	1.6666666666666667	2068.0	2.0	569.0
177	567	2014	103.7709177	1.2064868	5	81.05	1	0	0	0	1	0.036108926	4086.7407	2.532525739124553	0.01748180848504005	0	1.3333333333333333	0	1.1666666666666667	2073.0	10.0	548.0
177	567	2014	103.8611194	1.2232435	6	54	1	0	0	0	1	0.036108926	4086.7407	2.532525739124553	0.01748180848504005	0	1.3333333333333333	0	1.1666666666666667	2073.0	10.0	548.0
164	557	2014	98.77841	7.740738	NA	NA	0	0	1	0	NA	0.14762029	109.39851	0.7779569004348807	0.055032891987965835	4	2.1666666666666665	6	2.3333333333333335	2047.0	20.0	351.0
147	599	2014	119.8927296	16.3425356	24	22.23333333	1	0	0	0	1	0.102151915	823.1727	1.281105281013879	0.09381470048286827	3	1.8333333333333333	10	2.6666666666666665	2058.0	5.0	565.0
147	599	2014	119.8927296	16.3425356	20	90.25	1	0	1	0	1	0.102151915	823.1727	1.281105281013879	0.09381470048286827	3	1.8333333333333333	10	2.6666666666666665	2058.0	5.0	565.0
147	599	2014	119.8927296	16.3425356	19	78.5	1	0	0	0	1	0.102151915	823.1727	1.281105281013879	0.09381470048286827	3	1.8333333333333333	10	2.6666666666666665	2058.0	5.0	565.0
143	229	2014	-65.4400985	18.1262854	12	83.5	1	0	0	0	1	0.19203804	181.7178	1.3235032723146518	0.05670959624311023	3	1.8333333333333333	3	1.8333333333333333	2082.0	1.0	56.0
143	229	2014	-65.3317217	18.3062674	18	22.5	1	0	0	0	1	0.19203804	181.7178	1.3235032723146518	0.05670959624311023	3	1.8333333333333333	3	1.8333333333333333	2082.0	1.0	56.0
143	229	2014	-65.3030705	18.310394	24	73	1	0	0	0	1	0.19203804	181.7178	1.3235032723146518	0.05670959624311023	3	1.8333333333333333	3	1.8333333333333333	2082.0	1.0	56.0
143	230	2014	-64.5695896	18.4752932	72	54.57142857	1	0	0	0	1	0.34832406	763.3753	1.6129269525722107	0.06540732192255419	3	2.1666666666666665	3	2.0	2067.0	1.0	55.0
143	204	2014	-77.8938895	18.4762228	11	38.8	1	0	0	0	1	0.06998997	436.71524	2.0784857072934186	0.024864615784085664	0	1.3333333333333333	0	1.3333333333333333	2029.0	2.0	60.0
143	220	2014	-70	18.5	NA	NA	0	1	0	0	NA	0.08435415	3092.8286	1.4810476090579443	0.09872797338269787	3	2.0	3	1.8333333333333333	2047.0	19.0	58.0
143	220	2014	-70	18.5	NA	NA	0	1	0	0	NA	0.08435415	3092.8286	1.4810476090579443	0.09872797338269787	3	2.0	3	1.8333333333333333	2047.0	19.0	58.0
143	220	2014	-70	18.5	NA	NA	0	1	0	0	NA	0.08435415	3092.8286	1.4810476090579443	0.09872797338269787	3	2.0	3	1.8333333333333333	2047.0	19.0	58.0
143	220	2014	-70	18.5	NA	NA	0	1	0	0	NA	0.08435415	3092.8286	1.4810476090579443	0.09872797338269787	3	2.0	3	1.8333333333333333	2047.0	19.0	58.0
138	148	2014	-105.5701537	20.699641	12	75	1	0	0	0	1	0.14355697	-9999.0	1.3472178220849442	0.09076813358300242	14	3.0	18	3.3333333333333335	0.0	0.0	26.0
129	196	2014	-81.5357506	25.0273356	24	NA	1	0	0	0	1	0.29810607	324.0999	0.6285918838779749	0.019800061830491454	3	2.0	6	2.3333333333333335	2017.0	84.0	53.0
128	199	2014	-80.1917678	25.7635036	12	NA	1	0	0	0	1	0.049757298	4223.734	1.5808411441195693	0.045815046898232265	0	1.5	0	1.6666666666666667	2060.0	14.0	57.0
126	615	2014	127.945404	26.501301	72	NA	1	0	1	0	1	0.11053122	304.19617	1.1375705395528877	-0.018890371211719756	3	2.0	8	2.5	2033.0	34.0	367.0
124	198	2014	-81	28	NA	99.56666667	1	0	0	0	8	0.055451516	651.64233	0.0	0.0	0	1.0	0	1.5	2031.0	23.0	10.0
215	716	2015	178.0118473	-17.8483187	NA	81	0	0	1	0	NA	0.22366439	25.348314	0.0	0.0	6	1.6666666666666667	6	2.1666666666666665	2092.0	1.0	415.0
212	282	2015	-38.981778	-16.402684	3	100	1	0	0	0	1	0.1152955	98.423676	1.0256144732283097	0.03357333649977183	0	1.5	7	2.3333333333333335	2073.0	5.0	17.0
209	650	2015	145.463777	-14.6680433	12	NA	1	0	0	1	1	0.46822664	1.0408847	0.5101101258096709	0.05329462916949308	0	1.8333333333333333	11	2.8333333333333335	2055.0	7.0	420.0
197	598	2015	119.4411476	-8.5850461	24	NA	0	0	1	0	NA	0.14618756	80.949554	0.6848911145696713	0.06774372412751706	3	1.8333333333333333	7	2.3333333333333335	2052.0	15.0	569.0
188	471	2015	55.6620239	-4.3314832	36	NA	1	0	0	0	2	4.610229	289.0818	0.4787705926527902	0.07351507432820252	3	1.8333333333333333	7	2.1666666666666665	2052.0	20.0	302.0
188	471	2015	55.6620239	-4.3314832	7	NA	0	0	1	0	23	4.610229	289.0818	0.4787705926527902	0.07351507432820252	3	1.8333333333333333	7	2.1666666666666665	2052.0	20.0	302.0
188	471	2015	55.6620239	-4.3314832	NA	NA	0	0	1	0	2	4.610229	289.0818	0.4787705926527902	0.07351507432820252	3	1.8333333333333333	7	2.1666666666666665	2052.0	20.0	302.0
177	567	2015	103.9832089	1.3450101	24	15.9	0	0	1	0	4	0.036108926	4086.7407	2.532525739124553	0.01748180848504005	0	1.3333333333333333	0	1.3333333333333333	2073.0	10.0	548.0
164	629	2015	134.58252	7.51498	12	NA	1	0	0	0	1	3.1932924	1.3550583	0.6949239433447061	0.08866105224414324	3	2.0	3	2.1666666666666665	0.0	0.0	342.0
155	236	2015	-61.6238565	12.1242614	NA	NA	0	1	0	0	NA	0.5969511	106.19312	1.6491608482313476	0.12911074491010985	7	2.3333333333333335	6	2.1666666666666665	2052.0	5.0	57.0
155	222	2015	-68.99002	12.16957	31	1.95	1	0	0	0	1	0.38616654	508.68967	1.3582668443435386	0.09883146232969484	10	2.5	13	2.6666666666666665	2022.0	9.0	62.0
147	599	2015	119.8927296	16.3425356	12	8.333333333	1	0	0	0	2	0.102151915	823.1727	1.281105281013879	0.09381470048286827	3	2.0	11	2.8333333333333335	2058.0	5.0	565.0
147	599	2015	119.8927296	16.3425356	12	89.5	0	1	0	0	3	0.102151915	823.1727	1.281105281013879	0.09381470048286827	3	2.0	11	2.8333333333333335	2058.0	5.0	565.0
144	230	2015	-64.810145	17.771639	3	NA	1	0	0	0	1	0.41022912	389.89072	1.6527130198950422	0.08101589512289348	3	2.0	3	2.0	2082.0	1.0	55.0
144	226	2015	-66.7162855	17.9949661	108	NA	1	0	0	0	1	0.10080886	905.2222	1.4481627487406181	0.10963489674419513	3	2.1666666666666665	3	2.0	2066.0	6.0	57.0
144	226	2015	-66.7162855	17.9949661	108	NA	1	0	1	0	1	0.10080886	905.2222	1.4481627487406181	0.10963489674419513	3	2.1666666666666665	3	2.0	2066.0	6.0	57.0
143	229	2015	-65.3030705	18.310394	12	63.525	1	0	0	0	1	0.19203804	181.7178	1.3235032723146518	0.05670959624311023	3	1.8333333333333333	3	2.0	2082.0	1.0	56.0
140	199	2015	-80.0367259	19.6897268	2.9	100	1	0	0	0	1	0.87385446	11.705882	1.114431373081884	0.01906483824210488	3	1.8333333333333333	3	1.8333333333333333	0.0	0.0	60.0
129	196	2015	-81.5357506	25.0273356	0.8	NA	1	0	0	0	1	0.29810607	324.0999	0.6285918838779749	0.019800061830491454	6	2.1666666666666665	6	2.3333333333333335	2017.0	84.0	53.0
124	198	2015	-81	28	12	90.12	1	0	0	0	1	0.055451516	651.64233	0.0	0.0	0	1.0	0	1.6666666666666667	2031.0	23.0	10.0
124	198	2015	-81	28	7	89.2	1	0	0	0	1	0.055451516	651.64233	0.0	0.0	0	1.0	0	1.6666666666666667	2031.0	23.0	10.0
120	429	2015	34.951925	29.557669	17	63.4	1	0	0	0	2	0.13291189	698.36365	3.117835036902265	0.14835205612365499	3	2.0	6	2.1666666666666665	2030.0	28.0	302.0
215	716	2016	178.0118473	-17.8483187	NA	NA	0	0	1	0	NA	0.22366439	25.348314	0.0	0.0	9	2.0	3	2.0	2092.0	1.0	415.0
188	471	2016	55.6620239	-4.3314832	NA	NA	1	0	0	0	2	4.610229	289.0818	0.4787705926527902	0.07351507432820252	4	2.0	7	2.1666666666666665	2052.0	20.0	302.0
188	471	2016	55.6620239	-4.3314832	24	NA	0	1	0	0	2	4.610229	289.0818	0.4787705926527902	0.07351507432820252	4	2.0	7	2.1666666666666665	2052.0	20.0	302.0
169	505	2016	72.9932969	5.2396042	4	96	1	0	0	0	1	0.52444535	20.71	0.5888187430828111	0.0908435925620407	3	1.5	3	1.8333333333333333	2029.0	58.0	244.0
147	183	2016	-88.1971864	16.4434667	114	94	1	0	0	0	1	0.23209956	131.31705	0.9799105243930005	0.08495247863749104	6	2.3333333333333335	19	3.5	2071.0	3.0	58.0
143	203	2016	-78.032954	18.176108	NA	NA	0	1	0	0	NA	0.09497554	485.12842	1.3069472689326511	0.04445697258688677	0	1.3333333333333333	0	1.5	2029.0	2.0	60.0
140	218	2016	-70.5189177	19.7519321	NA	NA	0	0	1	0	NA	0.042222343	5048.4746	1.5569396730790934	0.034881263118102857	0	1.6666666666666667	3	2.0	2048.0	10.0	57.0
130	198	2016	-80.560895	24.9848529	13	77.5	1	0	0	0	1	0.17652258	219.44888	1.4199306507057372	0.03630148422271309	6	2.1666666666666665	9	2.5	2031.0	36.0	56.0
129	196	2016	-81.5357506	25.0273356	120	NA	1	0	0	0	1	0.29810607	324.0999	0.6285918838779749	0.019800061830491454	6	2.1666666666666665	3	2.1666666666666665	2017.0	84.0	53.0
126	615	2016	127.945404	26.501301	NA	NA	0	1	0	0	1	0.11053122	304.19617	1.1375705395528877	-0.018890371211719756	7	2.1666666666666665	8	2.6666666666666665	2033.0	34.0	367.0
121	429	2016	34.5	29.5	24	87.3	0	1	0	0	17	0.105041705	375.64758	1.5639729155015878	0.12491214044011119	12	2.5	16	3.0	2030.0	37.0	302.0
213	651	2017	145.990731	-16.923792	12	91	0	0	1	0	1	0.063742265	24.232237	0.9066130855470956	0.03628271896746316	4	2.0	7	2.4	2064.0	5.0	418.0
177	567	2017	103.8542344	1.2229878	6	89.7	0	0	1	0	6	0.036108926	4086.7407	2.532525739124553	0.01748180848504005	0	1.3333333333333333	0	1.2	2073.0	10.0	548.0
177	567	2017	103.8542344	1.2229878	6	76	0	0	1	0	4	0.036108926	4086.7407	2.532525739124553	0.01748180848504005	0	1.3333333333333333	0	1.2	2073.0	10.0	548.0
177	567	2017	103.8611194	1.2232435	NA	NA	0	0	1	0	2	0.036108926	4086.7407	2.532525739124553	0.01748180848504005	0	1.3333333333333333	0	1.2	2073.0	10.0	548.0
171	507	2017	73.5093474	4.1754959	1	NA	0	0	1	0	1	0.11315006	85.85918	0.7788984680162023	0.09514267339228275	4	1.8333333333333333	0	1.6	2047.0	10.0	244.0
169	505	2017	72.9932969	5.2396042	12	98	0	0	1	0	27	0.52444535	20.71	0.5888187430828111	0.0908435925620407	3	1.5	0	1.6	2029.0	58.0	244.0
169	505	2017	72.9932969	5.2396042	6	95	0	0	1	0	16	0.52444535	20.71	0.5888187430828111	0.0908435925620407	3	1.5	0	1.6	2029.0	58.0	244.0
169	505	2017	72.9932969	5.2396042	6	NA	0	0	1	0	16	0.52444535	20.71	0.5888187430828111	0.0908435925620407	3	1.5	0	1.6	2029.0	58.0	244.0
169	506	2017	73.1120936	5.2862175	NA	NA	1	0	0	0	1	0.445081	20.997726	0.6911558565413791	0.09533492884286468	3	1.5	0	1.4	2029.0	54.0	244.0
155	222	2017	-68.99002	12.16957	12	56	1	0	0	0	1	0.38616654	508.68967	1.3582668443435386	0.09883146232969484	9	2.3333333333333335	10	2.6	2022.0	9.0	62.0
155	578	2017	109.1967488	12.2387911	NA	NA	0	0	1	0	NA	0.066586174	533.85175	1.8983603156044742	0.15117924911901362	0	1.8333333333333333	6	2.4	2019.0	16.0	398.0
152	607	2017	123.8500045	13.8076519	NA	NA	1	0	1	0	NA	0.12583917	678.5583	1.3655160031872087	0.08369812653343786	9	2.5	6	2.4	2026.0	22.0	568.0
151	601	2017	120.6890055	14.0940383	NA	NA	1	0	1	0	NA	0.026778437	2310.8643	1.8377713078675284	0.08377810302613814	17	3.1666666666666665	18	3.6	2048.0	13.0	570.0
147	599	2017	119.8927296	16.3425356	36	NA	0	0	0	1	1	0.102151915	823.1727	1.281105281013879	0.09381470048286827	7	2.5	7	2.6	2058.0	5.0	565.0
144	230	2017	-64.8347992	17.7245968	7	NA	1	0	0	0	1	0.41022912	389.89072	1.6527130198950422	0.08101589512289348	0	1.8333333333333333	3	2.0	2082.0	1.0	55.0
144	157	2017	-101.5	18	12	65.595	1	0	0	0	1	0.12239825	-9999.0	0.0	0.0	7	2.5	0	1.6	2051.0	8.0	24.0
140	199	2017	-80.0367259	19.6897268	2.8	85	1	0	0	0	1	0.87385446	11.705882	1.114431373081884	0.01906483824210488	3	1.6666666666666667	0	1.6	0.0	0.0	60.0
137	44	2017	-157.8711253	21.3040736	NA	83.22222222	0	0	1	0	2	0.057469476	2921.7761	0.9496859532138676	-0.02153773815910176	3	1.3333333333333333	0	1.0	2044.0	72.0	61.0
137	44	2017	-157.7973653	21.3996475	132	90	1	0	0	0	2	0.057469476	2921.7761	0.9496859532138676	-0.02153773815910176	3	1.3333333333333333	0	1.0	2044.0	72.0	61.0
134	499	2017	69.9565227	22.6006137	4	8.55	0	0	1	0	9	0.05645495	630.03076	1.7976436446082185	0.12633394090755085	0	1.8333333333333333	4	2.4	2039.0	98.0	80.0
129	196	2017	-81.5357506	25.0273356	10	1.25	1	0	0	0	1	0.29810607	324.0999	0.6285918838779749	0.019800061830491454	6	2.1666666666666665	3	2.2	2017.0	84.0	53.0
129	196	2017	-81.5357506	25.0273356	13	48.33333333	1	0	0	0	1	0.29810607	324.0999	0.6285918838779749	0.019800061830491454	6	2.1666666666666665	3	2.2	2017.0	84.0	53.0
129	196	2017	-81.5357506	25.0273356	6	NA	1	0	0	0	1	0.29810607	324.0999	0.6285918838779749	0.019800061830491454	6	2.1666666666666665	3	2.2	2017.0	84.0	53.0
129	196	2017	-81.5357506	25.0273356	21	60.45	1	0	0	0	1	0.29810607	324.0999	0.6285918838779749	0.019800061830491454	6	2.1666666666666665	3	2.2	2017.0	84.0	53.0
124	198	2017	-81	28	12	NA	1	0	0	0	1	0.055451516	651.64233	0.0	0.0	0	1.1666666666666667	0	1.6	2031.0	23.0	10.0
120	429	2017	34.9593004	29.5508922	22.6	45.06	1	0	0	0	1	0.13291189	698.36365	3.117835036902265	0.14835205612365499	3	2.0	9	2.4	2030.0	28.0	302.0
120	429	2017	34.9593004	29.5508922	12	67.18166667	0	0	1	0	3	0.13291189	698.36365	3.117835036902265	0.14835205612365499	3	2.0	9	2.4	2030.0	28.0	302.0
120	169	2017	-95.5	30	12	88	1	0	0	0	1	0.013965554	18.947369	0.0	0.0	3	2.1666666666666665	3	2.2	2017.0	48.0	2.0
240	666	2018	153.118617	-30.296478	3.3	NA	1	0	0	0	1	0.25143543	61.28302	1.2812850232232698	0.07675577250954166	6	2.0	3	2.25	2047.0	44.0	264.0
220	657	2018	148.956	-20.060883	6	87	0	0	1	0	6	0.2572102	8.165457	0.7111369461414886	0.05117725964552269	3	1.8333333333333333	4	1.75	2047.0	14.0	405.0
220	657	2018	148.8819	-20.043567	6	72	0	0	1	0	5	0.2572102	8.165457	0.7111369461414886	0.05117725964552269	3	1.8333333333333333	4	1.75	2047.0	14.0	405.0
218	654	2018	147.053257	-19.272811	6.4	31.0625	1	0	0	0	1	0.13321508	12.235881	0.7342130544351758	0.022016713461417495	6	2.0	3	2.0	2055.0	12.0	410.0
217	652	2018	146.4971995	-18.6160685	1	NA	1	0	0	0	1	0.118568264	19.408268	0.5453644207548016	0.034627083925538094	7	2.1666666666666665	4	2.25	2055.0	10.0	412.0
211	651	2018	145.822773	-15.982627	12	27	1	0	1	0	2	0.25615552	2.0488064	0.47312831096628954	0.0640531518904068	6	2.1666666666666665	3	2.25	2055.0	11.0	419.0
170	598	2018	119.2875	4.967505556	36	NA	0	0	0	0	NA	0.2867885	38.705482	1.855960051771862	0.10936224258773364	0	2.0	0	1.75	2026.0	4.0	564.0
143	222	2018	-68.7512681	18.3189059	11	10	1	0	0	0	1	0.09903009	459.86847	1.3866083941645373	0.06450224251240841	0	1.3333333333333333	0	1.75	2047.0	7.0	58.0
129	196	2018	-81.5357506	25.0273356	30	25.5	1	0	0	0	1	0.29810607	324.0999	0.6285918838779749	0.019800061830491454	6	2.1666666666666665	3	2.25	2017.0	84.0	53.0
129	196	2018	-81.5357506	25.0273356	18	56.25	1	0	0	0	1	0.29810607	324.0999	0.6285918838779749	0.019800061830491454	6	2.1666666666666665	3	2.25	2017.0	84.0	53.0
129	196	2018	-81.5357506	25.0273356	12	89	1	0	0	0	1	0.29810607	324.0999	0.6285918838779749	0.019800061830491454	6	2.1666666666666665	3	2.25	2017.0	84.0	53.0
129	196	2018	-81.5357506	25.0273356	31	59.5	0	0	0	1	1	0.29810607	324.0999	0.6285918838779749	0.019800061830491454	6	2.1666666666666665	3	2.25	2017.0	84.0	53.0
127	199	2018	-80.1373174	26.1224386	12	71.81818182	1	0	0	0	1	0.050284296	3670.3027	2.2271950939610345	0.039336722029408855	0	1.3333333333333333	0	1.25	2051.0	13.0	55.0
96	367	2018	3.676571	41.952054	48	99.1	1	0	0	0	NA	0.28030768	-9999.0	1.623823376231211	0.04991838784571162	7	2.1666666666666665	10	2.75	2042.0	42.0	3.0
196	595	NA	117.5730639	-8.2203232	NA	NA	0	0	1	0	NA	0.15146004	91.28475	1.0391244770051509	0.09387357967114607	0	0	0	0	2035.0	12.0	568.0
169	566	NA	103.2649049	5.2190041	NA	NA	1	0	1	0	NA	0.054245394	543.0	1.771137126329863	0.07769179666330198	0	0	0	0	2059.0	3.0	364.0
168	592	NA	116.0753199	5.9788398	NA	NA	0	1	0	0	NA	0.16693477	2000.172	4.39808001593602	0.12798401848836388	0	0	0	0	2026.0	8.0	559.0
168	592	NA	116.0753199	5.9788398	NA	NA	0	1	0	0	NA	0.16693477	2000.172	4.39808001593602	0.12798401848836388	0	0	0	0	2026.0	8.0	559.0
168	592	NA	116.0753199	5.9788398	NA	NA	0	1	0	0	NA	0.16693477	2000.172	4.39808001593602	0.12798401848836388	0	0	0	0	2026.0	8.0	559.0
164	557	NA	98.77841	7.740738	NA	NA	1	0	1	0	NA	0.14762029	109.39851	0.7779569004348807	0.055032891987965835	0	0	0	0	2047.0	20.0	351.0
159	559	NA	99.8403959	10.0956102	NA	NA	0	0	1	0	NA	0.339265	59.922848	0.6523530099470711	0.0785986947886303	0	0	0	0	2021.0	17.0	140.0
