# Supplementary material for: Restoration cannot be scaled up globally to save reefs from loss and degradation
Source: Nat Ecol Evol. 2025 Apr 8;9(5):822–32. doi: 10.1038/s41559-025-02667-x (PMC12122368; doi:10.1038/s41559-025-02667-x)
Supplement: Supplementary file 7 — Source dataset to generate the two plots in Fig. 4 (in association with the script main.R) [file 41559_2025_2667_MOESM7_ESM.csv]

year	baa_rest_fr_3	baa_rest_fr_4	baa_control_fr_3	baa_control_fr_4	baa_rest_n_3	baa_rest_n_4	baa_rest_n_tot	baa_control_n_3	baa_control_n_4	baa_control_n_tot
1986	0.0	0.0	0.035487959442332066	0.010899873257287706	0	0	3	140	43	3945
1987	0.0	0.0	0.07399898631525595	0.00912316269640142	0	0	3	292	36	3946
1988	0.0	0.0	0.05678073510773131	0.0017743979721166034	0	0	4	224	7	3945
1989	0.0	0.0	0.019538188277087035	0.004313625983252981	0	0	5	77	17	3941
1990	0.0	0.0	0.0264750378214826	0.0032778618255168935	0	0	4	105	13	3966
1991	0.0	0.0	0.02244640605296343	0.0025220680958385876	0	0	5	89	10	3965
1992	0.0	0.0	0.014970819588936818	0.005582339507739152	0	0	5	59	22	3941
1993	0.0	0.0	0.008130081300813009	0.001524390243902439	0	0	5	32	6	3936
1994	0.0	0.0	0.02443369814202087	0.004072283023670145	0	0	8	96	16	3929
1995	0.0	0.0	0.03058103975535168	0.0063710499490316	0	0	11	120	25	3924
1996	0.0	0.0	0.039540816326530615	0.0020408163265306124	0	0	14	155	8	3920
1997	0.0	0.0	0.012850167052171678	0.004883063479825238	0	0	23	50	19	3891
1998	0.2916666666666667	0.0	0.1957304526748971	0.031121399176954733	7	0	24	761	121	3888
1999	0.0	0.0	0.02284394250513347	0.0033367556468172485	0	0	23	89	13	3896
2000	0.0	0.0	0.03916516361762432	0.010821953104869879	0	0	29	152	42	3881
2001	0.0	0.0	0.06039398652151374	0.008035251425609125	0	0	40	233	31	3858
2002	0.0	0.0	0.06549314004659591	0.008542583484338596	0	0	34	253	33	3863
2003	0.0975609756097561	0.0	0.06301867219917012	0.00933609958506224	4	0	41	243	36	3856
2004	0.0425531914893617	0.0	0.09088548428979486	0.021812516229550764	2	0	47	350	84	3851
2005	0.3333333333333333	0.022222222222222223	0.1338684619368203	0.03443811496633868	15	1	45	517	133	3862
2006	0.02631578947368421	0.0	0.0646417445482866	0.011163032191069575	1	0	38	249	43	3852
2007	0.1794871794871795	0.0	0.044542849700442824	0.001041938004688721	7	0	39	171	4	3839
2008	0.0	0.0	0.06441558441558441	0.01012987012987013	0	0	39	248	39	3850
2009	0.0	0.0	0.1071521456436931	0.02366710013003901	0	0	38	412	91	3845
2010	0.2857142857142857	0.04081632653061224	0.3494791666666667	0.10026041666666667	14	2	49	1342	385	3840
2011	0.0	0.0	0.09190887666928516	0.024351924587588374	0	0	57	351	93	3819
2012	0.0958904109589041	0.0	0.062253743104806934	0.02048857368006304	7	0	73	237	78	3807
2013	0.03896103896103896	0.012987012987012988	0.07078947368421053	0.015	3	1	77	269	57	3800
2014	0.21978021978021978	0.02197802197802198	0.15484041150092323	0.034291743603270905	20	2	91	587	130	3791
2015	0.14736842105263157	0.021052631578947368	0.213171118751653	0.03623380058185665	14	2	95	806	137	3781
2016	0.4444444444444444	0.25555555555555554	0.5327152317880794	0.19496688741721854	40	23	90	2011	736	3775
2017	0.1134020618556701	0.061855670103092786	0.26282390269698575	0.09227921734531994	11	6	97	994	349	3782
2018	0.05102040816326531	0.01020408163265306	0.11469344608879492	0.02510570824524313	5	1	98	434	95	3784
2019	0.29333333333333333	0.04	0.2622047244094488	0.05459317585301837	22	3	75	999	208	3810
2020	0.5471698113207547	0.16981132075471697	0.3736608309380716	0.14110269140318787	29	9	53	1430	540	3827
2021	0.09523809523809523	0.0	0.2208939708939709	0.06808731808731809	4	0	42	850	262	3848
