# Supplementary material for: Restoration cannot be scaled up globally to save reefs from loss and degradation
Source: Nat Ecol Evol. 2025 Apr 8;9(5):822–32. doi: 10.1038/s41559-025-02667-x (PMC12122368; doi:10.1038/s41559-025-02667-x)
Supplement: Supplementary file 8 — Source dataset to generate the plot in Fig. 5 (in association with the script main.R); source dataset to generate the map and boxplots in Fig. 6 (in association with the script main.R); source dataset to generate the plot in Extended Data Fig. 5 (in association with the script main.R). [file 41559_2025_2667_MOESM8_ESM.csv]

restored	number_of_anomalies	year_first_anomaly
1	20.0	2073.0
1	7.0	2066.0
1	44.0	2028.0
1	20.0	2073.0
1	8.0	2076.0
1	8.0	2076.0
1	20.0	2073.0
1	37.0	2057.0
1	53.0	2037.0
1	38.0	2058.0
1	8.0	2076.0
1	23.0	2059.0
1	22.0	2061.0
1	22.0	2061.0
1	23.0	2059.0
1	23.0	2059.0
1	8.0	2076.0
1	15.0	2076.0
1	14.0	2076.0
1	23.0	2059.0
1	43.0	2056.0
1	43.0	2056.0
1	43.0	2056.0
1	43.0	2056.0
1	14.0	2075.0
1	8.0	2076.0
1	38.0	2058.0
1	38.0	2058.0
1	38.0	2058.0
1	38.0	2058.0
1	28.0	2059.0
1	11.0	2076.0
1	42.0	2025.0
1	46.0	2028.0
1	18.0	2073.0
1	8.0	2076.0
1	23.0	2059.0
1	23.0	2059.0
1	7.0	2066.0
1	46.0	2028.0
1	8.0	2087.0
1	18.0	2059.0
1	18.0	2072.0
1	50.0	2041.0
1	45.0	2025.0
1	46.0	2028.0
1	46.0	2028.0
1	15.0	2080.0
1	36.0	2058.0
1	38.0	2058.0
1	38.0	2058.0
1	38.0	2058.0
1	38.0	2058.0
1	39.0	2058.0
1	46.0	2028.0
1	46.0	2028.0
1	46.0	2028.0
1	46.0	2028.0
1	18.0	2057.0
1	0.0	0.0
1	17.0	2053.0
1	18.0	2073.0
1	9.0	2091.0
1	5.0	2091.0
1	8.0	2076.0
1	7.0	2081.0
1	11.0	2076.0
1	15.0	2081.0
1	46.0	2028.0
1	6.0	2073.0
1	9.0	2091.0
1	7.0	2066.0
1	17.0	2053.0
1	8.0	2076.0
1	45.0	2052.0
1	45.0	2052.0
1	45.0	2052.0
1	16.0	2062.0
1	8.0	2073.0
1	8.0	2073.0
1	8.0	2073.0
1	39.0	2058.0
1	18.0	2062.0
1	12.0	2076.0
1	12.0	2075.0
1	19.0	2073.0
1	10.0	2073.0
1	43.0	2056.0
1	53.0	2037.0
1	46.0	2028.0
1	18.0	2072.0
1	11.0	2076.0
1	22.0	2061.0
1	46.0	2049.0
1	16.0	2062.0
1	12.0	2076.0
1	8.0	2076.0
1	8.0	2076.0
1	8.0	2076.0
1	8.0	2076.0
1	38.0	2058.0
1	36.0	2058.0
1	60.0	2026.0
1	8.0	2087.0
1	6.0	2091.0
1	6.0	2091.0
1	20.0	2073.0
1	17.0	2053.0
1	35.0	2058.0
1	41.0	2053.0
1	50.0	2038.0
1	46.0	2028.0
1	18.0	2073.0
1	27.0	2059.0
1	6.0	2091.0
1	6.0	2091.0
1	18.0	2059.0
1	8.0	2076.0
1	8.0	2076.0
1	8.0	2076.0
1	8.0	2076.0
1	14.0	2073.0
1	36.0	2058.0
1	39.0	2057.0
1	18.0	2065.0
1	46.0	2049.0
1	46.0	2049.0
1	22.0	2061.0
1	12.0	2065.0
1	8.0	2076.0
1	8.0	2076.0
1	38.0	2058.0
1	44.0	2054.0
1	40.0	2056.0
1	45.0	2048.0
1	35.0	2058.0
1	18.0	2076.0
1	46.0	2028.0
1	46.0	2028.0
1	46.0	2028.0
1	8.0	2087.0
1	17.0	2075.0
1	17.0	2075.0
1	14.0	2073.0
1	17.0	2065.0
1	18.0	2059.0
1	3.0	2081.0
1	18.0	2072.0
1	18.0	2072.0
1	8.0	2076.0
1	38.0	2058.0
1	36.0	2058.0
1	43.0	2056.0
1	43.0	2056.0
1	36.0	2058.0
1	43.0	2056.0
1	62.0	2026.0
1	50.0	2038.0
1	42.0	2025.0
1	12.0	2060.0
1	6.0	2073.0
1	6.0	2073.0
1	6.0	2073.0
1	16.0	2073.0
1	11.0	2076.0
1	22.0	2061.0
1	10.0	2086.0
1	17.0	2065.0
1	33.0	2058.0
1	33.0	2058.0
1	40.0	2058.0
1	12.0	2080.0
1	6.0	2091.0
1	6.0	2091.0
1	22.0	2061.0
1	22.0	2061.0
1	12.0	2076.0
1	8.0	2076.0
1	8.0	2076.0
1	8.0	2076.0
1	40.0	2058.0
1	40.0	2058.0
1	40.0	2058.0
1	36.0	2058.0
1	43.0	2056.0
1	37.0	2058.0
1	37.0	2058.0
1	37.0	2058.0
1	37.0	2058.0
1	53.0	2037.0
1	18.0	2062.0
1	4.0	2086.0
1	13.0	2080.0
1	14.0	2076.0
1	8.0	2073.0
1	27.0	2059.0
1	27.0	2059.0
1	27.0	2059.0
1	22.0	2061.0
1	14.0	2073.0
1	21.0	2059.0
1	18.0	2072.0
1	8.0	2076.0
1	8.0	2076.0
1	36.0	2058.0
1	38.0	2058.0
1	38.0	2058.0
1	40.0	2058.0
1	43.0	2056.0
1	46.0	2028.0
1	4.0	2086.0
1	27.0	2059.0
1	27.0	2059.0
1	19.0	2073.0
1	18.0	2061.0
1	43.0	2056.0
1	12.0	2060.0
1	45.0	2052.0
1	18.0	2062.0
1	44.0	2028.0
1	15.0	2076.0
1	22.0	2061.0
1	22.0	2061.0
1	22.0	2061.0
1	23.0	2059.0
1	19.0	2073.0
1	19.0	2073.0
1	19.0	2073.0
1	20.0	2059.0
1	18.0	2072.0
1	1.0	2095.0
1	19.0	2073.0
1	13.0	2073.0
1	8.0	2076.0
1	36.0	2058.0
1	43.0	2056.0
1	41.0	2057.0
1	41.0	2057.0
1	28.0	2062.0
1	46.0	2028.0
1	46.0	2028.0
1	19.0	2076.0
1	19.0	2076.0
1	19.0	2060.0
1	16.0	2060.0
1	18.0	2076.0
1	19.0	2073.0
1	38.0	2058.0
1	50.0	2038.0
1	10.0	2082.0
1	11.0	2080.0
1	18.0	2073.0
1	18.0	2073.0
1	18.0	2073.0
1	12.0	2076.0
1	18.0	2059.0
0	42.0	2056.0
0	43.0	2055.0
0	42.0	2055.0
0	17.0	2073.0
0	16.0	2073.0
0	63.0	2023.0
0	21.0	2062.0
0	16.0	2073.0
0	16.0	2073.0
0	47.0	2043.0
0	47.0	2043.0
0	47.0	2043.0
0	19.0	2073.0
0	48.0	2028.0
0	48.0	2028.0
0	47.0	2028.0
0	68.0	2023.0
0	70.0	2023.0
0	61.0	2023.0
0	16.0	2073.0
0	17.0	2073.0
0	50.0	2021.0
0	50.0	2021.0
0	69.0	2023.0
0	67.0	2023.0
0	64.0	2023.0
0	15.0	2080.0
0	51.0	2038.0
0	52.0	2038.0
0	46.0	2021.0
0	46.0	2021.0
0	46.0	2021.0
0	45.0	2025.0
0	42.0	2025.0
0	47.0	2025.0
0	68.0	2023.0
0	20.0	2062.0
0	21.0	2057.0
0	20.0	2055.0
0	52.0	2038.0
0	52.0	2038.0
0	36.0	2061.0
0	49.0	2021.0
0	46.0	2021.0
0	45.0	2025.0
0	42.0	2025.0
0	54.0	2033.0
0	65.0	2026.0
0	63.0	2026.0
0	62.0	2023.0
0	65.0	2023.0
0	59.0	2023.0
0	55.0	2037.0
0	30.0	2052.0
0	24.0	2055.0
0	20.0	2062.0
0	19.0	2062.0
0	25.0	2055.0
0	50.0	2038.0
0	48.0	2048.0
0	44.0	2048.0
0	52.0	2025.0
0	61.0	2033.0
0	60.0	2033.0
0	65.0	2023.0
0	63.0	2026.0
0	63.0	2026.0
0	53.0	2037.0
0	19.0	2052.0
0	17.0	2052.0
0	15.0	2073.0
0	19.0	2062.0
0	19.0	2062.0
0	20.0	2062.0
0	50.0	2038.0
0	43.0	2054.0
0	44.0	2054.0
0	50.0	2038.0
0	50.0	2038.0
0	49.0	2038.0
0	47.0	2048.0
0	42.0	2048.0
0	58.0	2028.0
0	60.0	2033.0
0	60.0	2033.0
0	55.0	2040.0
0	66.0	2026.0
0	63.0	2026.0
0	58.0	2039.0
0	50.0	2047.0
0	48.0	2037.0
0	44.0	2023.0
0	15.0	2080.0
0	15.0	2076.0
0	18.0	2062.0
0	44.0	2048.0
0	43.0	2048.0
0	43.0	2048.0
0	44.0	2054.0
0	42.0	2054.0
0	44.0	2048.0
0	49.0	2036.0
0	42.0	2048.0
0	58.0	2033.0
0	59.0	2033.0
0	51.0	2041.0
0	52.0	2040.0
0	64.0	2026.0
0	57.0	2026.0
0	47.0	2051.0
0	50.0	2047.0
0	47.0	2041.0
0	42.0	2053.0
0	42.0	2053.0
0	12.0	2083.0
0	17.0	2062.0
0	21.0	2062.0
0	42.0	2048.0
0	42.0	2048.0
0	43.0	2048.0
0	42.0	2048.0
0	42.0	2048.0
0	42.0	2048.0
0	42.0	2048.0
0	41.0	2048.0
0	41.0	2048.0
0	40.0	2048.0
0	51.0	2038.0
0	50.0	2036.0
0	47.0	2052.0
0	48.0	2048.0
0	46.0	2048.0
0	42.0	2048.0
0	59.0	2028.0
0	62.0	2033.0
0	51.0	2041.0
0	52.0	2040.0
0	59.0	2026.0
0	59.0	2026.0
0	58.0	2026.0
0	49.0	2049.0
0	46.0	2051.0
0	47.0	2051.0
0	46.0	2053.0
0	47.0	2041.0
0	41.0	2053.0
0	24.0	2068.0
0	23.0	2068.0
0	22.0	2068.0
0	24.0	2055.0
0	39.0	2048.0
0	39.0	2048.0
0	40.0	2048.0
0	40.0	2048.0
0	41.0	2048.0
0	40.0	2048.0
0	45.0	2052.0
0	42.0	2052.0
0	43.0	2052.0
0	47.0	2048.0
0	47.0	2048.0
0	48.0	2038.0
0	45.0	2048.0
0	50.0	2025.0
0	52.0	2040.0
0	52.0	2040.0
0	54.0	2026.0
0	51.0	2036.0
0	48.0	2049.0
0	42.0	2053.0
0	32.0	2053.0
0	35.0	2053.0
0	36.0	2053.0
0	31.0	2062.0
0	32.0	2060.0
0	28.0	2060.0
0	14.0	2077.0
0	38.0	2054.0
0	43.0	2052.0
0	45.0	2052.0
0	45.0	2052.0
0	49.0	2036.0
0	44.0	2054.0
0	45.0	2052.0
0	46.0	2052.0
0	44.0	2052.0
0	47.0	2048.0
0	51.0	2036.0
0	45.0	2048.0
0	46.0	2048.0
0	44.0	2048.0
0	56.0	2040.0
0	56.0	2040.0
0	50.0	2041.0
0	54.0	2034.0
0	52.0	2034.0
0	48.0	2049.0
0	48.0	2049.0
0	45.0	2053.0
0	40.0	2053.0
0	31.0	2057.0
0	28.0	2067.0
0	24.0	2068.0
0	16.0	2077.0
0	16.0	2077.0
0	12.0	2083.0
0	36.0	2054.0
0	36.0	2054.0
0	44.0	2052.0
0	42.0	2052.0
0	45.0	2052.0
0	43.0	2052.0
0	44.0	2052.0
0	51.0	2037.0
0	49.0	2048.0
0	44.0	2054.0
0	47.0	2048.0
0	50.0	2036.0
0	43.0	2054.0
0	44.0	2048.0
0	44.0	2048.0
0	47.0	2048.0
0	46.0	2048.0
0	55.0	2040.0
0	54.0	2041.0
0	50.0	2041.0
0	49.0	2041.0
0	55.0	2040.0
0	51.0	2023.0
0	48.0	2023.0
0	48.0	2049.0
0	47.0	2051.0
0	47.0	2051.0
0	46.0	2051.0
0	30.0	2057.0
0	12.0	2073.0
0	18.0	2073.0
0	17.0	2076.0
0	15.0	2080.0
0	32.0	2055.0
0	36.0	2054.0
0	36.0	2054.0
0	38.0	2054.0
0	43.0	2052.0
0	45.0	2052.0
0	44.0	2052.0
0	50.0	2038.0
0	50.0	2038.0
0	52.0	2036.0
0	46.0	2049.0
0	44.0	2054.0
0	50.0	2036.0
0	44.0	2048.0
0	45.0	2048.0
0	46.0	2048.0
0	46.0	2048.0
0	55.0	2040.0
0	55.0	2040.0
0	48.0	2047.0
0	48.0	2041.0
0	58.0	2034.0
0	58.0	2034.0
0	43.0	2051.0
0	32.0	2053.0
0	32.0	2053.0
0	24.0	2071.0
0	24.0	2071.0
0	14.0	2081.0
0	42.0	2054.0
0	40.0	2054.0
0	31.0	2059.0
0	29.0	2059.0
0	37.0	2056.0
0	44.0	2052.0
0	43.0	2052.0
0	44.0	2052.0
0	43.0	2052.0
0	43.0	2052.0
0	45.0	2052.0
0	43.0	2052.0
0	43.0	2052.0
0	43.0	2052.0
0	46.0	2049.0
0	47.0	2038.0
0	51.0	2036.0
0	50.0	2036.0
0	46.0	2049.0
0	50.0	2036.0
0	48.0	2036.0
0	48.0	2036.0
0	46.0	2048.0
0	45.0	2048.0
0	54.0	2040.0
0	56.0	2037.0
0	58.0	2034.0
0	18.0	2053.0
0	20.0	2073.0
0	21.0	2071.0
0	14.0	2081.0
0	38.0	2054.0
0	39.0	2054.0
0	42.0	2047.0
0	38.0	2051.0
0	36.0	2056.0
0	37.0	2056.0
0	44.0	2052.0
0	44.0	2052.0
0	45.0	2052.0
0	47.0	2038.0
0	43.0	2052.0
0	48.0	2049.0
0	48.0	2038.0
0	47.0	2049.0
0	47.0	2049.0
0	49.0	2038.0
0	49.0	2038.0
0	43.0	2054.0
0	44.0	2054.0
0	45.0	2048.0
0	44.0	2048.0
0	45.0	2048.0
0	53.0	2040.0
0	49.0	2041.0
0	50.0	2041.0
0	58.0	2034.0
0	58.0	2034.0
0	15.0	2053.0
0	17.0	2053.0
0	9.0	2083.0
0	28.0	2062.0
0	30.0	2053.0
0	16.0	2075.0
0	15.0	2078.0
0	14.0	2081.0
0	37.0	2057.0
0	42.0	2048.0
0	42.0	2048.0
0	39.0	2056.0
0	40.0	2054.0
0	34.0	2056.0
0	35.0	2056.0
0	43.0	2056.0
0	43.0	2056.0
0	45.0	2052.0
0	27.0	2060.0
0	44.0	2052.0
0	45.0	2052.0
0	55.0	2031.0
0	47.0	2049.0
0	46.0	2049.0
0	47.0	2049.0
0	46.0	2049.0
0	43.0	2054.0
0	43.0	2054.0
0	43.0	2054.0
0	42.0	2054.0
0	43.0	2054.0
0	41.0	2054.0
0	48.0	2041.0
0	49.0	2041.0
0	45.0	2041.0
0	57.0	2040.0
0	53.0	2040.0
0	10.0	2083.0
0	27.0	2065.0
0	25.0	2065.0
0	11.0	2076.0
0	13.0	2081.0
0	14.0	2081.0
0	37.0	2057.0
0	39.0	2057.0
0	40.0	2054.0
0	38.0	2057.0
0	35.0	2048.0
0	39.0	2056.0
0	42.0	2052.0
0	38.0	2056.0
0	37.0	2056.0
0	35.0	2056.0
0	33.0	2056.0
0	38.0	2055.0
0	41.0	2056.0
0	42.0	2056.0
0	35.0	2056.0
0	39.0	2056.0
0	45.0	2052.0
0	47.0	2036.0
0	49.0	2036.0
0	47.0	2036.0
0	45.0	2052.0
0	45.0	2052.0
0	51.0	2038.0
0	50.0	2036.0
0	46.0	2049.0
0	43.0	2052.0
0	42.0	2054.0
0	42.0	2054.0
0	42.0	2054.0
0	42.0	2054.0
0	39.0	2058.0
0	41.0	2054.0
0	41.0	2054.0
0	39.0	2058.0
0	45.0	2041.0
0	45.0	2041.0
0	51.0	2040.0
0	48.0	2041.0
0	15.0	2073.0
0	16.0	2073.0
0	17.0	2073.0
0	18.0	2073.0
0	42.0	2048.0
0	40.0	2057.0
0	37.0	2048.0
0	40.0	2056.0
0	38.0	2056.0
0	37.0	2052.0
0	41.0	2056.0
0	44.0	2053.0
0	45.0	2052.0
0	45.0	2052.0
0	49.0	2037.0
0	53.0	2037.0
0	47.0	2048.0
0	48.0	2038.0
0	42.0	2054.0
0	41.0	2054.0
0	40.0	2058.0
0	39.0	2058.0
0	38.0	2058.0
0	37.0	2058.0
0	36.0	2058.0
0	45.0	2041.0
0	47.0	2041.0
0	7.0	2085.0
0	7.0	2080.0
0	23.0	2072.0
0	38.0	2057.0
0	38.0	2057.0
0	38.0	2057.0
0	37.0	2056.0
0	39.0	2056.0
0	39.0	2056.0
0	34.0	2058.0
0	35.0	2059.0
0	45.0	2052.0
0	46.0	2052.0
0	44.0	2052.0
0	45.0	2052.0
0	45.0	2052.0
0	8.0	2071.0
0	38.0	2054.0
0	42.0	2054.0
0	41.0	2054.0
0	39.0	2058.0
0	42.0	2055.0
0	47.0	2041.0
0	46.0	2041.0
0	1.0	2095.0
0	2.0	2093.0
0	9.0	2072.0
0	5.0	2085.0
0	6.0	2085.0
0	2.0	2095.0
0	19.0	2071.0
0	21.0	2071.0
0	38.0	2057.0
0	40.0	2056.0
0	41.0	2056.0
0	36.0	2058.0
0	45.0	2052.0
0	47.0	2048.0
0	43.0	2056.0
0	43.0	2054.0
0	43.0	2054.0
0	37.0	2058.0
0	39.0	2055.0
0	47.0	2041.0
0	47.0	2041.0
0	49.0	2040.0
0	2.0	2090.0
0	1.0	2095.0
0	1.0	2095.0
0	0.0	0.0
0	2.0	2095.0
0	30.0	2056.0
0	6.0	2075.0
0	22.0	2073.0
0	14.0	2081.0
0	16.0	2073.0
0	38.0	2057.0
0	39.0	2057.0
0	37.0	2048.0
0	33.0	2059.0
0	43.0	2056.0
0	44.0	2054.0
0	44.0	2054.0
0	44.0	2054.0
0	44.0	2054.0
0	44.0	2054.0
0	43.0	2056.0
0	42.0	2056.0
0	41.0	2056.0
0	27.0	2058.0
0	7.0	2078.0
0	5.0	2081.0
0	27.0	2058.0
0	9.0	2058.0
0	38.0	2054.0
0	37.0	2058.0
0	41.0	2055.0
0	50.0	2040.0
0	51.0	2040.0
0	0.0	0.0
0	2.0	2095.0
0	2.0	2091.0
0	31.0	2056.0
0	23.0	2068.0
0	22.0	2071.0
0	9.0	2075.0
0	7.0	2073.0
0	12.0	2080.0
0	16.0	2076.0
0	38.0	2057.0
0	38.0	2056.0
0	38.0	2056.0
0	28.0	2059.0
0	33.0	2059.0
0	43.0	2056.0
0	42.0	2049.0
0	38.0	2054.0
0	39.0	2058.0
0	39.0	2056.0
0	39.0	2058.0
0	41.0	2055.0
0	41.0	2058.0
0	50.0	2040.0
0	48.0	2040.0
0	48.0	2040.0
0	13.0	2072.0
0	0.0	0.0
0	2.0	2091.0
0	2.0	2091.0
0	31.0	2037.0
0	28.0	2068.0
0	20.0	2059.0
0	12.0	2073.0
0	9.0	2081.0
0	15.0	2082.0
0	24.0	2069.0
0	36.0	2057.0
0	43.0	2052.0
0	26.0	2059.0
0	27.0	2058.0
0	44.0	2054.0
0	43.0	2056.0
0	43.0	2056.0
0	41.0	2056.0
0	41.0	2056.0
0	22.0	2058.0
0	24.0	2058.0
0	38.0	2058.0
0	39.0	2058.0
0	38.0	2058.0
0	36.0	2058.0
0	37.0	2058.0
0	33.0	2044.0
0	37.0	2058.0
0	39.0	2055.0
0	55.0	2025.0
0	14.0	2075.0
0	1.0	2095.0
0	1.0	2098.0
0	1.0	2099.0
0	1.0	2099.0
0	9.0	2059.0
0	24.0	2056.0
0	13.0	2073.0
0	4.0	2083.0
0	4.0	2083.0
0	15.0	2082.0
0	41.0	2052.0
0	26.0	2059.0
0	26.0	2059.0
0	43.0	2056.0
0	42.0	2056.0
0	42.0	2056.0
0	40.0	2058.0
0	40.0	2058.0
0	40.0	2058.0
0	40.0	2058.0
0	27.0	2058.0
0	33.0	2058.0
0	33.0	2058.0
0	35.0	2058.0
0	37.0	2058.0
0	37.0	2058.0
0	39.0	2058.0
0	39.0	2058.0
0	38.0	2058.0
0	38.0	2058.0
0	36.0	2058.0
0	33.0	2058.0
0	32.0	2058.0
0	37.0	2058.0
0	37.0	2058.0
0	39.0	2055.0
0	41.0	2058.0
0	43.0	2052.0
0	2.0	2091.0
0	1.0	2099.0
0	5.0	2075.0
0	2.0	2083.0
0	26.0	2065.0
0	28.0	2061.0
0	19.0	2073.0
0	12.0	2073.0
0	14.0	2083.0
0	18.0	2049.0
0	22.0	2072.0
0	40.0	2058.0
0	43.0	2056.0
0	39.0	2058.0
0	32.0	2058.0
0	29.0	2059.0
0	38.0	2058.0
0	38.0	2058.0
0	36.0	2058.0
0	32.0	2058.0
0	29.0	2059.0
0	30.0	2058.0
0	51.0	2025.0
0	41.0	2058.0
0	42.0	2052.0
0	46.0	2049.0
0	0.0	0.0
0	1.0	2095.0
0	1.0	2095.0
0	6.0	2085.0
0	6.0	2075.0
0	5.0	2075.0
0	20.0	2073.0
0	15.0	2081.0
0	18.0	2049.0
0	24.0	2059.0
0	23.0	2065.0
0	24.0	2065.0
0	34.0	2058.0
0	34.0	2058.0
0	34.0	2059.0
0	34.0	2059.0
0	32.0	2058.0
0	31.0	2058.0
0	29.0	2058.0
0	40.0	2056.0
0	36.0	2058.0
0	39.0	2058.0
0	48.0	2043.0
0	48.0	2043.0
0	0.0	0.0
0	0.0	0.0
0	0.0	0.0
0	10.0	2075.0
0	4.0	2091.0
0	4.0	2075.0
0	21.0	2059.0
0	15.0	2072.0
0	13.0	2072.0
0	23.0	2065.0
0	16.0	2076.0
0	17.0	2076.0
0	34.0	2060.0
0	34.0	2060.0
0	18.0	2061.0
0	26.0	2058.0
0	23.0	2065.0
0	26.0	2065.0
0	25.0	2065.0
0	27.0	2059.0
0	28.0	2058.0
0	35.0	2058.0
0	43.0	2055.0
0	33.0	2058.0
0	34.0	2058.0
0	46.0	2049.0
0	42.0	2049.0
0	1.0	2090.0
0	0.0	0.0
0	11.0	2075.0
0	3.0	2093.0
0	14.0	2072.0
0	18.0	2072.0
0	16.0	2072.0
0	14.0	2071.0
0	16.0	2076.0
0	16.0	2080.0
0	15.0	2058.0
0	24.0	2058.0
0	23.0	2058.0
0	26.0	2058.0
0	24.0	2058.0
0	26.0	2058.0
0	23.0	2065.0
0	30.0	2059.0
0	30.0	2058.0
0	30.0	2059.0
0	35.0	2058.0
0	35.0	2058.0
0	43.0	2055.0
0	41.0	2049.0
0	42.0	2049.0
0	41.0	2055.0
0	2.0	2092.0
0	7.0	2080.0
0	24.0	2059.0
0	14.0	2072.0
0	12.0	2072.0
0	13.0	2073.0
0	13.0	2073.0
0	16.0	2076.0
0	17.0	2080.0
0	24.0	2059.0
0	28.0	2056.0
0	28.0	2056.0
0	25.0	2058.0
0	19.0	2065.0
0	20.0	2065.0
0	32.0	2058.0
0	31.0	2059.0
0	32.0	2058.0
0	37.0	2058.0
0	37.0	2058.0
0	42.0	2055.0
0	41.0	2055.0
0	41.0	2049.0
0	42.0	2055.0
0	41.0	2055.0
0	1.0	2099.0
0	20.0	2071.0
0	16.0	2071.0
0	6.0	2073.0
0	6.0	2076.0
0	12.0	2073.0
0	13.0	2069.0
0	17.0	2065.0
0	17.0	2065.0
0	28.0	2059.0
0	44.0	2055.0
0	38.0	2055.0
0	36.0	2055.0
0	28.0	2058.0
0	30.0	2058.0
0	12.0	2072.0
0	15.0	2055.0
0	5.0	2076.0
0	5.0	2085.0
0	11.0	2073.0
0	10.0	2073.0
0	14.0	2073.0
0	19.0	2077.0
0	19.0	2077.0
0	3.0	2090.0
0	13.0	2065.0
0	13.0	2065.0
0	31.0	2059.0
0	32.0	2058.0
0	37.0	2055.0
0	36.0	2055.0
0	24.0	2058.0
0	26.0	2058.0
0	1.0	2092.0
0	4.0	2085.0
0	32.0	2051.0
0	2.0	2093.0
0	8.0	2081.0
0	9.0	2073.0
0	17.0	2073.0
0	15.0	2073.0
0	19.0	2073.0
0	19.0	2077.0
0	19.0	2077.0
0	21.0	2078.0
0	21.0	2078.0
0	10.0	2075.0
0	11.0	2065.0
0	11.0	2065.0
0	8.0	2081.0
0	15.0	2065.0
0	32.0	2058.0
0	31.0	2058.0
0	36.0	2049.0
0	28.0	2058.0
0	3.0	2085.0
0	4.0	2085.0
0	32.0	2058.0
0	5.0	2090.0
0	9.0	2076.0
0	11.0	2073.0
0	16.0	2059.0
0	19.0	2066.0
0	18.0	2073.0
0	15.0	2073.0
0	16.0	2073.0
0	18.0	2076.0
0	20.0	2073.0
0	7.0	2081.0
0	8.0	2081.0
0	5.0	2085.0
0	14.0	2065.0
0	32.0	2058.0
0	32.0	2058.0
0	37.0	2036.0
0	28.0	2058.0
0	5.0	2073.0
0	7.0	2073.0
0	12.0	2065.0
0	14.0	2059.0
0	4.0	2091.0
0	10.0	2073.0
0	11.0	2073.0
0	10.0	2073.0
0	10.0	2073.0
0	11.0	2073.0
0	16.0	2071.0
0	15.0	2073.0
0	15.0	2076.0
0	13.0	2075.0
0	7.0	2081.0
0	8.0	2081.0
0	2.0	2090.0
0	4.0	2085.0
0	30.0	2058.0
0	32.0	2058.0
0	33.0	2058.0
0	22.0	2036.0
0	31.0	2058.0
0	4.0	2073.0
0	5.0	2073.0
0	3.0	2073.0
0	3.0	2091.0
0	15.0	2053.0
0	28.0	2059.0
0	3.0	2095.0
0	10.0	2073.0
0	10.0	2073.0
0	11.0	2073.0
0	10.0	2073.0
0	5.0	2073.0
0	5.0	2073.0
0	25.0	2059.0
0	26.0	2066.0
0	15.0	2080.0
0	20.0	2073.0
0	14.0	2065.0
0	1.0	2090.0
0	20.0	2059.0
0	21.0	2059.0
0	26.0	2059.0
0	24.0	2058.0
0	23.0	2059.0
0	13.0	2075.0
0	3.0	2085.0
0	1.0	2090.0
0	4.0	2073.0
0	3.0	2073.0
0	5.0	2073.0
0	11.0	2059.0
0	23.0	2053.0
0	17.0	2059.0
0	18.0	2059.0
0	1.0	2095.0
0	7.0	2076.0
0	6.0	2085.0
0	8.0	2073.0
0	12.0	2073.0
0	14.0	2071.0
0	4.0	2073.0
0	4.0	2073.0
0	17.0	2071.0
0	21.0	2066.0
0	16.0	2080.0
0	11.0	2080.0
0	15.0	2076.0
0	20.0	2073.0
0	9.0	2081.0
0	2.0	2090.0
0	1.0	2090.0
0	1.0	2090.0
0	11.0	2059.0
0	19.0	2059.0
0	24.0	2058.0
0	18.0	2059.0
0	18.0	2072.0
0	8.0	2072.0
0	10.0	2072.0
0	22.0	2059.0
0	22.0	2059.0
0	9.0	2059.0
0	31.0	2058.0
0	8.0	2087.0
0	3.0	2073.0
0	3.0	2073.0
0	7.0	2073.0
0	6.0	2076.0
0	25.0	2053.0
0	19.0	2059.0
0	12.0	2076.0
0	10.0	2076.0
0	7.0	2085.0
0	16.0	2071.0
0	13.0	2071.0
0	4.0	2073.0
0	4.0	2073.0
0	13.0	2073.0
0	15.0	2076.0
0	26.0	2066.0
0	20.0	2073.0
0	20.0	2073.0
0	25.0	2071.0
0	4.0	2076.0
0	8.0	2081.0
0	10.0	2059.0
0	9.0	2072.0
0	10.0	2072.0
0	9.0	2072.0
0	8.0	2072.0
0	14.0	2072.0
0	15.0	2059.0
0	20.0	2059.0
0	29.0	2028.0
0	22.0	2059.0
0	20.0	2059.0
0	32.0	2058.0
0	31.0	2058.0
0	32.0	2058.0
0	31.0	2058.0
0	30.0	2059.0
0	25.0	2059.0
0	14.0	2075.0
0	7.0	2073.0
0	6.0	2073.0
0	9.0	2073.0
0	9.0	2065.0
0	7.0	2065.0
0	11.0	2059.0
0	19.0	2059.0
0	2.0	2091.0
0	6.0	2076.0
0	7.0	2076.0
0	7.0	2076.0
0	7.0	2076.0
0	7.0	2076.0
0	11.0	2076.0
0	10.0	2076.0
0	8.0	2080.0
0	9.0	2073.0
0	7.0	2073.0
0	8.0	2073.0
0	3.0	2091.0
0	4.0	2073.0
0	13.0	2073.0
0	17.0	2066.0
0	27.0	2066.0
0	27.0	2065.0
0	22.0	2070.0
0	25.0	2066.0
0	19.0	2077.0
0	20.0	2075.0
0	22.0	2075.0
0	21.0	2075.0
0	16.0	2058.0
0	2.0	2090.0
0	19.0	2059.0
0	17.0	2065.0
0	20.0	2059.0
0	20.0	2059.0
0	27.0	2055.0
0	23.0	2059.0
0	18.0	2059.0
0	32.0	2058.0
0	32.0	2058.0
0	33.0	2058.0
0	33.0	2058.0
0	24.0	2059.0
0	6.0	2087.0
0	7.0	2073.0
0	8.0	2065.0
0	12.0	2059.0
0	24.0	2053.0
0	17.0	2059.0
0	12.0	2073.0
0	6.0	2059.0
0	3.0	2091.0
0	6.0	2076.0
0	6.0	2076.0
0	6.0	2076.0
0	7.0	2076.0
0	9.0	2076.0
0	8.0	2076.0
0	9.0	2076.0
0	1.0	2099.0
0	1.0	2099.0
0	1.0	2099.0
0	1.0	2099.0
0	8.0	2073.0
0	8.0	2073.0
0	5.0	2073.0
0	6.0	2066.0
0	25.0	2066.0
0	20.0	2073.0
0	21.0	2073.0
0	25.0	2066.0
0	20.0	2075.0
0	22.0	2075.0
0	21.0	2075.0
0	22.0	2075.0
0	22.0	2075.0
0	21.0	2075.0
0	22.0	2075.0
0	25.0	2071.0
0	15.0	2058.0
0	17.0	2072.0
0	18.0	2072.0
0	18.0	2059.0
0	22.0	2059.0
0	23.0	2059.0
0	10.0	2059.0
0	12.0	2059.0
0	2.0	2090.0
0	7.0	2062.0
0	12.0	2065.0
0	22.0	2059.0
0	20.0	2059.0
0	32.0	2058.0
0	32.0	2058.0
0	30.0	2059.0
0	7.0	2073.0
0	6.0	2073.0
0	9.0	2065.0
0	12.0	2059.0
0	18.0	2059.0
0	8.0	2073.0
0	8.0	2073.0
0	5.0	2059.0
0	5.0	2076.0
0	6.0	2076.0
0	5.0	2076.0
0	5.0	2076.0
0	7.0	2076.0
0	9.0	2072.0
0	11.0	2072.0
0	11.0	2072.0
0	12.0	2059.0
0	14.0	2059.0
0	7.0	2076.0
0	4.0	2083.0
0	1.0	2099.0
0	1.0	2099.0
0	10.0	2073.0
0	10.0	2073.0
0	10.0	2073.0
0	9.0	2073.0
0	9.0	2066.0
0	9.0	2066.0
0	22.0	2073.0
0	18.0	2073.0
0	23.0	2073.0
0	22.0	2073.0
0	18.0	2072.0
0	16.0	2064.0
0	24.0	2065.0
0	26.0	2059.0
0	22.0	2059.0
0	6.0	2076.0
0	8.0	2072.0
0	32.0	2058.0
0	32.0	2058.0
0	9.0	2065.0
0	25.0	2053.0
0	17.0	2059.0
0	10.0	2073.0
0	5.0	2076.0
0	5.0	2076.0
0	1.0	2099.0
0	3.0	2076.0
0	3.0	2093.0
0	6.0	2076.0
0	6.0	2076.0
0	6.0	2076.0
0	6.0	2076.0
0	11.0	2072.0
0	12.0	2072.0
0	12.0	2072.0
0	1.0	2099.0
0	1.0	2099.0
0	8.0	2080.0
0	7.0	2080.0
0	7.0	2080.0
0	11.0	2073.0
0	8.0	2073.0
0	13.0	2073.0
0	15.0	2073.0
0	14.0	2073.0
0	13.0	2066.0
0	23.0	2066.0
0	19.0	2073.0
0	20.0	2073.0
0	20.0	2073.0
0	15.0	2076.0
0	19.0	2073.0
0	23.0	2071.0
0	24.0	2071.0
0	24.0	2075.0
0	25.0	2071.0
0	25.0	2071.0
0	25.0	2071.0
0	19.0	2072.0
0	24.0	2070.0
0	16.0	2075.0
0	13.0	2081.0
0	13.0	2081.0
0	13.0	2081.0
0	13.0	2081.0
0	15.0	2081.0
0	28.0	2061.0
0	30.0	2058.0
0	7.0	2083.0
0	13.0	2073.0
0	10.0	2065.0
0	26.0	2053.0
0	16.0	2059.0
0	17.0	2059.0
0	9.0	2073.0
0	5.0	2076.0
0	6.0	2076.0
0	1.0	2099.0
0	2.0	2095.0
0	2.0	2095.0
0	4.0	2092.0
0	4.0	2092.0
0	3.0	2093.0
0	6.0	2085.0
0	14.0	2072.0
0	14.0	2072.0
0	13.0	2076.0
0	14.0	2071.0
0	8.0	2080.0
0	10.0	2076.0
0	7.0	2080.0
0	12.0	2073.0
0	14.0	2073.0
0	13.0	2073.0
0	16.0	2073.0
0	19.0	2073.0
0	10.0	2073.0
0	7.0	2073.0
0	20.0	2073.0
0	21.0	2073.0
0	13.0	2073.0
0	14.0	2073.0
0	17.0	2073.0
0	18.0	2075.0
0	25.0	2071.0
0	25.0	2071.0
0	25.0	2071.0
0	20.0	2072.0
0	26.0	2070.0
0	4.0	2085.0
0	21.0	2059.0
0	4.0	2085.0
0	7.0	2073.0
0	13.0	2081.0
0	14.0	2081.0
0	31.0	2059.0
0	24.0	2064.0
0	15.0	2059.0
0	9.0	2088.0
0	15.0	2073.0
0	17.0	2073.0
0	19.0	2059.0
0	8.0	2083.0
0	10.0	2073.0
0	7.0	2076.0
0	15.0	2073.0
0	18.0	2065.0
0	6.0	2076.0
0	2.0	2091.0
0	5.0	2085.0
0	5.0	2092.0
0	6.0	2085.0
0	10.0	2076.0
0	13.0	2072.0
0	14.0	2076.0
0	13.0	2076.0
0	7.0	2085.0
0	4.0	2087.0
0	13.0	2073.0
0	8.0	2080.0
0	17.0	2073.0
0	7.0	2083.0
0	26.0	2066.0
0	20.0	2073.0
0	21.0	2073.0
0	13.0	2073.0
0	16.0	2073.0
0	18.0	2073.0
0	14.0	2073.0
0	21.0	2071.0
0	23.0	2071.0
0	22.0	2071.0
0	24.0	2071.0
0	25.0	2071.0
0	24.0	2071.0
0	21.0	2072.0
0	24.0	2059.0
0	28.0	2059.0
0	24.0	2064.0
0	3.0	2090.0
0	6.0	2073.0
0	10.0	2025.0
0	34.0	2059.0
0	38.0	2059.0
0	38.0	2060.0
0	25.0	2064.0
0	13.0	2059.0
0	7.0	2088.0
0	15.0	2059.0
0	7.0	2086.0
0	9.0	2073.0
0	7.0	2073.0
0	11.0	2065.0
0	29.0	2053.0
0	15.0	2073.0
0	3.0	2093.0
0	3.0	2093.0
0	3.0	2093.0
0	7.0	2085.0
0	6.0	2085.0
0	7.0	2085.0
0	10.0	2076.0
0	14.0	2072.0
0	19.0	2076.0
0	18.0	2076.0
0	9.0	2085.0
0	17.0	2073.0
0	19.0	2073.0
0	20.0	2073.0
0	16.0	2073.0
0	7.0	2073.0
0	21.0	2073.0
0	21.0	2073.0
0	12.0	2073.0
0	14.0	2073.0
0	13.0	2073.0
0	13.0	2073.0
0	15.0	2073.0
0	12.0	2073.0
0	12.0	2073.0
0	12.0	2073.0
0	14.0	2073.0
0	12.0	2075.0
0	14.0	2073.0
0	20.0	2071.0
0	21.0	2071.0
0	21.0	2071.0
0	23.0	2071.0
0	24.0	2071.0
0	17.0	2072.0
0	18.0	2072.0
0	16.0	2072.0
0	24.0	2071.0
0	27.0	2060.0
0	34.0	2058.0
0	31.0	2060.0
0	26.0	2059.0
0	10.0	2083.0
0	5.0	2088.0
0	3.0	2091.0
0	4.0	2091.0
0	4.0	2091.0
0	8.0	2086.0
0	12.0	2073.0
0	9.0	2073.0
0	12.0	2065.0
0	18.0	2059.0
0	14.0	2059.0
0	17.0	2073.0
0	6.0	2092.0
0	8.0	2076.0
0	7.0	2085.0
0	7.0	2085.0
0	9.0	2085.0
0	10.0	2085.0
0	14.0	2072.0
0	5.0	2087.0
0	7.0	2085.0
0	14.0	2073.0
0	15.0	2073.0
0	19.0	2073.0
0	12.0	2080.0
0	13.0	2073.0
0	14.0	2073.0
0	21.0	2073.0
0	21.0	2073.0
0	14.0	2073.0
0	11.0	2073.0
0	13.0	2073.0
0	12.0	2073.0
0	13.0	2073.0
0	16.0	2073.0
0	15.0	2073.0
0	12.0	2080.0
0	10.0	2080.0
0	10.0	2080.0
0	12.0	2073.0
0	10.0	2080.0
0	11.0	2073.0
0	10.0	2080.0
0	11.0	2075.0
0	19.0	2071.0
0	19.0	2071.0
0	19.0	2071.0
0	21.0	2071.0
0	17.0	2072.0
0	23.0	2064.0
0	4.0	2091.0
0	9.0	2073.0
0	11.0	2073.0
0	12.0	2076.0
0	12.0	2076.0
0	7.0	2085.0
0	7.0	2085.0
0	9.0	2085.0
0	15.0	2072.0
0	19.0	2072.0
0	7.0	2087.0
0	7.0	2085.0
0	15.0	2078.0
0	17.0	2073.0
0	13.0	2073.0
0	8.0	2080.0
0	9.0	2080.0
0	7.0	2081.0
0	16.0	2073.0
0	21.0	2073.0
0	21.0	2073.0
0	14.0	2073.0
0	14.0	2073.0
0	11.0	2080.0
0	11.0	2080.0
0	11.0	2080.0
0	11.0	2080.0
0	10.0	2080.0
0	10.0	2080.0
0	10.0	2080.0
0	10.0	2080.0
0	12.0	2075.0
0	21.0	2059.0
0	21.0	2059.0
0	22.0	2072.0
0	24.0	2059.0
0	23.0	2059.0
0	14.0	2076.0
0	17.0	2059.0
0	14.0	2059.0
0	21.0	2059.0
0	16.0	2059.0
0	23.0	2072.0
0	5.0	2087.0
0	7.0	2087.0
0	18.0	2078.0
0	21.0	2073.0
0	18.0	2073.0
0	16.0	2073.0
0	17.0	2073.0
0	13.0	2073.0
0	13.0	2073.0
0	24.0	2061.0
0	16.0	2061.0
0	16.0	2073.0
0	21.0	2073.0
0	14.0	2073.0
0	14.0	2073.0
0	9.0	2081.0
0	9.0	2081.0
0	10.0	2081.0
0	11.0	2080.0
0	11.0	2080.0
0	11.0	2080.0
0	11.0	2080.0
0	11.0	2080.0
0	11.0	2080.0
0	12.0	2080.0
0	12.0	2080.0
0	12.0	2075.0
0	12.0	2075.0
0	11.0	2080.0
0	19.0	2067.0
0	20.0	2067.0
0	22.0	2067.0
0	35.0	2061.0
0	21.0	2073.0
0	20.0	2059.0
0	14.0	2073.0
0	12.0	2059.0
0	5.0	2080.0
0	26.0	2065.0
0	8.0	2087.0
0	16.0	2079.0
0	9.0	2068.0
0	6.0	2087.0
0	17.0	2073.0
0	19.0	2073.0
0	21.0	2071.0
0	1.0	2091.0
0	1.0	2091.0
0	15.0	2073.0
0	15.0	2073.0
0	20.0	2073.0
0	21.0	2073.0
0	13.0	2073.0
0	14.0	2073.0
0	13.0	2073.0
0	9.0	2081.0
0	9.0	2081.0
0	11.0	2080.0
0	11.0	2080.0
0	9.0	2080.0
0	10.0	2080.0
0	10.0	2075.0
0	13.0	2075.0
0	18.0	2067.0
0	34.0	2058.0
0	19.0	2073.0
0	20.0	2059.0
0	11.0	2079.0
0	4.0	2091.0
0	4.0	2091.0
0	20.0	2065.0
0	19.0	2059.0
0	19.0	2059.0
0	36.0	2053.0
0	25.0	2065.0
0	24.0	2072.0
0	19.0	2073.0
0	18.0	2071.0
0	17.0	2073.0
0	21.0	2071.0
0	19.0	2073.0
0	1.0	2091.0
0	2.0	2091.0
0	17.0	2073.0
0	16.0	2073.0
0	16.0	2073.0
0	22.0	2073.0
0	23.0	2073.0
0	14.0	2073.0
0	11.0	2080.0
0	11.0	2080.0
0	12.0	2075.0
0	18.0	2059.0
0	16.0	2059.0
0	19.0	2059.0
0	19.0	2059.0
0	34.0	2058.0
0	33.0	2058.0
0	23.0	2058.0
0	19.0	2073.0
0	19.0	2059.0
0	19.0	2059.0
0	4.0	2091.0
0	4.0	2091.0
0	22.0	2073.0
0	22.0	2073.0
0	36.0	2053.0
0	23.0	2073.0
0	14.0	2076.0
0	24.0	2072.0
0	26.0	2071.0
0	18.0	2073.0
0	19.0	2073.0
0	3.0	2091.0
0	3.0	2091.0
0	16.0	2073.0
0	16.0	2073.0
0	16.0	2073.0
0	23.0	2073.0
0	23.0	2073.0
0	18.0	2073.0
0	11.0	2080.0
0	10.0	2080.0
0	13.0	2075.0
0	12.0	2075.0
0	19.0	2059.0
0	19.0	2059.0
0	17.0	2059.0
0	18.0	2067.0
0	19.0	2059.0
0	24.0	2065.0
0	24.0	2072.0
0	22.0	2073.0
0	30.0	2060.0
0	22.0	2073.0
0	16.0	2073.0
0	16.0	2073.0
0	14.0	2073.0
0	18.0	2073.0
0	19.0	2073.0
0	16.0	2073.0
0	12.0	2080.0
0	14.0	2080.0
0	11.0	2080.0
0	13.0	2075.0
0	13.0	2075.0
0	28.0	2062.0
0	20.0	2059.0
0	20.0	2059.0
0	20.0	2059.0
0	22.0	2073.0
0	22.0	2073.0
0	8.0	2080.0
0	21.0	2059.0
0	23.0	2059.0
0	24.0	2072.0
0	24.0	2072.0
0	43.0	2041.0
0	29.0	2059.0
0	19.0	2073.0
0	19.0	2070.0
0	16.0	2073.0
0	16.0	2073.0
0	15.0	2073.0
0	16.0	2073.0
0	15.0	2073.0
0	17.0	2064.0
0	20.0	2073.0
0	22.0	2059.0
0	25.0	2065.0
0	24.0	2065.0
0	22.0	2073.0
0	23.0	2059.0
0	23.0	2059.0
0	16.0	2073.0
0	16.0	2073.0
0	17.0	2073.0
0	14.0	2073.0
0	14.0	2073.0
0	13.0	2073.0
0	17.0	2073.0
0	32.0	2058.0
0	25.0	2061.0
0	25.0	2059.0
0	22.0	2059.0
0	23.0	2059.0
0	25.0	2065.0
0	16.0	2080.0
0	23.0	2073.0
0	21.0	2059.0
0	25.0	2059.0
0	21.0	2073.0
0	10.0	2073.0
0	8.0	2091.0
0	9.0	2073.0
0	17.0	2080.0
0	32.0	2064.0
0	25.0	2059.0
0	24.0	2059.0
0	27.0	2065.0
0	20.0	2073.0
0	29.0	2061.0
0	23.0	2061.0
0	14.0	2073.0
0	19.0	2073.0
0	22.0	2059.0
0	25.0	2059.0
0	21.0	2073.0
0	1.0	2094.0
0	0.0	0.0
0	21.0	2073.0
0	22.0	2073.0
0	34.0	2058.0
0	34.0	2058.0
0	29.0	2064.0
0	4.0	2085.0
0	26.0	2059.0
0	26.0	2059.0
0	26.0	2059.0
0	25.0	2065.0
0	23.0	2073.0
0	22.0	2073.0
0	18.0	2080.0
0	21.0	2075.0
0	19.0	2059.0
0	18.0	2059.0
0	17.0	2073.0
0	18.0	2073.0
0	24.0	2059.0
0	23.0	2059.0
0	27.0	2059.0
0	33.0	2058.0
0	17.0	2073.0
0	11.0	2073.0
0	15.0	2073.0
0	14.0	2081.0
0	24.0	2071.0
0	25.0	2071.0
0	36.0	2058.0
0	37.0	2058.0
0	4.0	2085.0
0	4.0	2085.0
0	5.0	2085.0
0	27.0	2059.0
0	26.0	2059.0
0	26.0	2059.0
0	22.0	2073.0
0	22.0	2073.0
0	20.0	2076.0
0	21.0	2075.0
0	21.0	2072.0
0	23.0	2059.0
0	20.0	2059.0
0	19.0	2059.0
0	18.0	2061.0
0	24.0	2059.0
0	25.0	2065.0
0	23.0	2073.0
0	14.0	2073.0
0	16.0	2073.0
0	10.0	2073.0
0	14.0	2071.0
0	23.0	2073.0
0	22.0	2075.0
0	37.0	2058.0
0	39.0	2055.0
0	36.0	2058.0
0	32.0	2053.0
0	31.0	2058.0
0	5.0	2085.0
0	5.0	2085.0
0	5.0	2085.0
0	26.0	2059.0
0	27.0	2059.0
0	22.0	2073.0
0	21.0	2075.0
0	21.0	2072.0
0	16.0	2072.0
0	18.0	2061.0
0	15.0	2073.0
0	13.0	2073.0
0	15.0	2073.0
0	12.0	2073.0
0	16.0	2059.0
0	22.0	2073.0
0	24.0	2073.0
0	24.0	2067.0
0	39.0	2058.0
0	38.0	2058.0
0	30.0	2053.0
0	5.0	2085.0
0	22.0	2073.0
0	23.0	2073.0
0	22.0	2072.0
0	21.0	2072.0
0	25.0	2059.0
0	15.0	2073.0
0	18.0	2061.0
0	20.0	2059.0
0	19.0	2061.0
0	15.0	2073.0
0	13.0	2073.0
0	11.0	2081.0
0	10.0	2081.0
0	11.0	2081.0
0	13.0	2079.0
0	11.0	2081.0
0	11.0	2081.0
0	10.0	2081.0
0	9.0	2081.0
0	10.0	2073.0
0	16.0	2059.0
0	17.0	2059.0
0	26.0	2057.0
0	27.0	2067.0
0	34.0	2059.0
0	27.0	2059.0
0	22.0	2059.0
0	32.0	2062.0
0	38.0	2058.0
0	38.0	2058.0
0	42.0	2055.0
0	28.0	2059.0
0	28.0	2059.0
0	28.0	2059.0
0	23.0	2073.0
0	22.0	2072.0
0	22.0	2072.0
0	22.0	2072.0
0	26.0	2061.0
0	28.0	2059.0
0	26.0	2059.0
0	18.0	2061.0
0	17.0	2061.0
0	17.0	2061.0
0	19.0	2061.0
0	20.0	2061.0
0	16.0	2076.0
0	12.0	2081.0
0	13.0	2073.0
0	14.0	2073.0
0	16.0	2073.0
0	3.0	2091.0
0	10.0	2084.0
0	9.0	2091.0
0	9.0	2091.0
0	8.0	2091.0
0	6.0	2091.0
0	4.0	2091.0
0	1.0	2096.0
0	17.0	2059.0
0	27.0	2057.0
0	26.0	2061.0
0	39.0	2059.0
0	38.0	2057.0
0	23.0	2059.0
0	24.0	2059.0
0	20.0	2080.0
0	38.0	2058.0
0	38.0	2058.0
0	38.0	2058.0
0	41.0	2055.0
0	31.0	2051.0
0	25.0	2059.0
0	24.0	2059.0
0	24.0	2059.0
0	24.0	2065.0
0	21.0	2072.0
0	22.0	2072.0
0	32.0	2059.0
0	27.0	2059.0
0	27.0	2059.0
0	19.0	2061.0
0	20.0	2061.0
0	16.0	2061.0
[truncated: 1,930 more rows]
