# Supplementary material for: Restoration cannot be scaled up globally to save reefs from loss and degradation
Source: Nat Ecol Evol. 2025 Apr 8;9(5):822–32. doi: 10.1038/s41559-025-02667-x (PMC12122368; doi:10.1038/s41559-025-02667-x)
Supplement: Supplementary file 9 — Source data. [file 41559_2025_2667_MOESM9_ESM.csv]

technique	number of studies	median cost ($/ha)	SD cost ($/ha)	min cost ($/ha)	max cost ($/ha)	median cost ($)	min cost($)	max cost ($)
direct transplantation	20	218305	2339609	9198	8382653	25.541685	1.076166	980.770401
larval enhancement	6	523162	1878894	6262	4333826	61.209954	0.732654	507.057642
coral gardening (overall)	3	351661	136601	130000	379139	41.144337	15.21	44.359263
substrate addition artificial reef	10	3341754	44100144	14076	142667803	390.985218	1.646892	16692.132951
substrate stabilization	8	370986	9040923	91044	26100000	43.405362	10.652148	3053.7
coral gardening (collection and nursery)	5	28075	20472	9262	56150	3.284775	1.083654	6.56955
coral gardening (transplantation)	2	761864	1033831	30835	1492893	89.138088	3.607695	174.668481
