# Supplementary material for: Restoration cannot be scaled up globally to save reefs from loss and degradation
Source: Nat Ecol Evol. 2025 Apr 8;9(5):822–32. doi: 10.1038/s41559-025-02667-x (PMC12122368; doi:10.1038/s41559-025-02667-x)
Supplement: Supplementary file 10 — Script needed to generate the colour plot. [file 41559_2025_2667_MOESM10_ESM.zip]

Archive with 1 entries (1 files):
- main.R
